# Supplementary material for: N-(4-Hy­droxy­phen­yl)-4-nitro­benzamide
Source: Acta Crystallogr Sect E Struct Rep Online. 2013 Mar 9;69(Pt 4):o526. doi: 10.1107/S1600536813006132 (PMC3629581; doi:10.1107/S1600536813006132)
Supplement: Supplementary file 2 [file e-69-0o526-Isup2.hkl]

# 
# h,k,l, Fc-squared, Fo-squared, sigma(Fo-squared) and status flag 
# 
data_I
_shelx_title ' C13 H10 N2 O4 in P2(1)/c' 
_shelx_refln_list_code          4 
_shelx_F_calc_maximum      339.32 
_exptl_crystal_F_000       536.00 
_reflns_d_resolution_high  0.7600 
 
loop_ 
 _symmetry_equiv_pos_as_xyz 
 'x, y, z' 
 '-x, y+1/2, -z+1/2' 
 '-x, -y, -z' 
 'x, -y-1/2, z-1/2' 
 
_cell_length_a     7.5187 
_cell_length_b    12.5695 
_cell_length_c    11.7932 
_cell_angle_alpha  90.000 
_cell_angle_beta   90.033 
_cell_angle_gamma  90.000 
 
_shelx_F_squared_multiplier     1.000 
 
loop_ 
 _refln_index_h 
 _refln_index_k 
 _refln_index_l 
 _refln_F_squared_calc 
 _refln_F_squared_meas 
 _refln_F_squared_sigma 
 _refln_observed_status 
   1   0   0      330.67      299.07      4.11 o 
   2   0   0     4005.39     4171.66     51.79 o 
   3   0   0     2776.77     2873.16     34.02 o 
   4   0   0        9.68        7.34      1.59 o 
   5   0   0      346.59      330.33      8.28 o 
   6   0   0     1004.06     1050.04     24.28 o 
   7   0   0       52.32       50.27      5.95 o 
   8   0   0      197.50      212.51     12.47 o 
   9   0   0       95.45      107.83     11.03 o 
   1   1   0       20.76       12.76      0.61 o 
   2   1   0    13475.49    13925.96     72.93 o 
   3   1   0       15.90       15.33      1.16 o 
   4   1   0      111.89      122.04      3.22 o 
   5   1   0        0.00       -0.75      0.91 o 
   6   1   0       18.17       20.29      2.10 o 
   7   1   0        0.14        0.46      1.18 o 
   8   1   0       92.26       90.54      6.71 o 
   9   1   0        1.12        5.37      2.71 o 
   0   2   0      234.38      233.85      3.95 o 
   1   2   0       24.11       19.20      0.97 o 
   2   2   0     3523.29     3583.56     19.08 o 
   3   2   0      288.57      290.39      3.60 o 
   4   2   0        8.30        9.13      1.01 o 
   5   2   0      194.68      184.41      5.12 o 
   6   2   0        0.06        0.97      1.08 o 
   7   2   0        7.91       10.61      1.65 o 
   8   2   0      239.09      253.20     11.30 o 
   9   2   0       13.44       17.61      3.63 o 
   1   3   0       48.27       45.20      1.46 o 
   2   3   0      118.19      133.40      2.57 o 
   3   3   0      127.29      129.42      2.42 o 
   4   3   0       10.38        7.30      1.07 o 
   5   3   0        5.72        4.76      1.02 o 
   6   3   0      151.59      135.17      4.36 o 
   7   3   0       37.62       36.21      2.82 o 
   8   3   0      113.77      112.14      5.98 o 
   9   3   0       38.37       44.38      5.68 o 
   0   4   0      162.21      137.37      4.20 o 
   1   4   0      286.97      269.80      3.65 o 
   2   4   0       41.23       48.47      1.88 o 
   3   4   0      259.50      242.86      4.03 o 
   4   4   0       14.07       12.25      1.15 o 
   5   4   0      207.56      193.02      3.77 o 
   6   4   0     1086.37     1095.77     10.55 o 
   7   4   0        0.55        0.88      1.46 o 
   8   4   0        7.17        6.30      2.83 o 
   9   4   0        1.72       -2.62      2.62 o 
   1   5   0       18.31       14.15      1.32 o 
   2   5   0     1957.74     2152.70     15.48 o 
   3   5   0      134.28      135.17      3.25 o 
   4   5   0     3292.75     3571.60     24.50 o 
   5   5   0      263.91      270.33      5.36 o 
   6   5   0       98.38      107.69      3.83 o 
   7   5   0       51.67       51.59      3.72 o 
   8   5   0       42.40       47.66      5.80 o 
   9   5   0       12.37       11.14      4.46 o 
   0   6   0        9.48        0.76      0.87 o 
   1   6   0       21.42       24.31      1.60 o 
   2   6   0      407.56      403.00      5.63 o 
   3   6   0       57.15       49.81      2.45 o 
   4   6   0      295.63      321.11      5.67 o 
   5   6   0      250.99      250.40      5.35 o 
   6   6   0      245.09      255.21      6.65 o 
   7   6   0       69.37       71.53      4.22 o 
   8   6   0       45.98       50.69      9.50 o 
   9   6   0       17.74       17.60      4.49 o 
   1   7   0      155.92      164.31      3.57 o 
   2   7   0      135.39      154.14      3.67 o 
   3   7   0       18.60       22.34      1.94 o 
   4   7   0        8.35        9.41      1.47 o 
   5   7   0       60.16       66.38      3.39 o 
   6   7   0        9.33       11.90      1.83 o 
   7   7   0        0.16        0.52      1.81 o 
   8   7   0        8.78        8.66      2.74 o 
   0   8   0       31.30       21.41      3.73 o 
   1   8   0      685.72      676.97      6.68 o 
   2   8   0        0.05        1.55      0.93 o 
   3   8   0       44.30       45.52      2.66 o 
   4   8   0      422.86      402.74      6.92 o 
   5   8   0        1.20        0.51      1.05 o 
   6   8   0        3.90        7.18      2.46 o 
   7   8   0        0.69        0.59      1.41 o 
   8   8   0       17.87       22.43      4.35 o 
   1   9   0      298.94      290.44      4.33 o 
   2   9   0      219.48      221.42      4.92 o 
   3   9   0      636.15      588.28      9.83 o 
   4   9   0       36.55       47.05      2.98 o 
   5   9   0        0.06       -0.12      1.15 o 
   6   9   0        7.23        6.94      2.01 o 
   7   9   0       68.05       67.10      4.07 o 
   8   9   0       19.01       27.17      5.65 o 
   0  10   0     1926.89     1893.02     20.36 o 
   1  10   0     2702.70     2717.90     26.04 o 
   2  10   0     2629.86     2554.58     20.92 o 
   3  10   0       39.37       38.65      2.74 o 
   4  10   0       28.91       26.00      2.43 o 
   5  10   0       52.06       48.33      3.67 o 
   6  10   0      180.73      177.78      5.50 o 
   7  10   0       43.93       41.47      3.44 o 
   1  11   0       97.19       91.43      3.82 o 
   2  11   0       12.72       10.75      1.92 o 
   3  11   0        1.67        3.09      1.46 o 
   4  11   0      150.95      148.33      5.63 o 
   5  11   0       48.52       46.03      3.60 o 
   6  11   0       79.06       86.26      4.66 o 
   7  11   0        0.39        1.63      1.95 o 
   0  12   0       97.97       97.10      6.92 o 
   1  12   0       60.01       60.91      4.12 o 
   2  12   0        1.08        1.39      1.20 o 
   3  12   0      157.25      153.41      5.14 o 
   4  12   0        7.32        4.36      2.15 o 
   5  12   0       20.05       26.22      2.74 o 
   6  12   0        0.44       -1.15      2.35 o 
   1  13   0       13.90        8.96      2.07 o 
   2  13   0       62.29       63.90      6.23 o 
   3  13   0        0.37        3.46      1.60 o 
   4  13   0        4.04        2.31      1.49 o 
   5  13   0       82.22       79.34      4.71 o 
   6  13   0       22.61       18.36      2.74 o 
   0  14   0        0.21       -1.82      2.17 o 
   1  14   0        0.51        0.94      1.56 o 
   2  14   0        2.88        5.36      1.84 o 
   3  14   0        1.34        3.82      2.42 o 
   4  14   0       82.48       92.08      5.13 o 
   5  14   0       18.83       20.91      2.91 o 
   1  15   0       44.70       56.57      4.63 o 
   2  15   0       88.28      111.22      6.28 o 
   3  15   0       34.34       38.52      3.96 o 
   4  15   0       24.51       32.16      3.82 o 
   0  16   0        2.39        2.88      3.39 o 
   1  16   0        8.15        5.10      2.47 o 
   2  16   0        0.01       -1.92      2.34 o 
  -9   1   1        1.37        2.08      4.46 o 
  -8   1   1       38.61       37.18      3.10 o 
  -7   1   1       38.55       35.57      2.83 o 
  -6   1   1       20.58       17.86      2.05 o 
  -5   1   1      115.81      111.35      4.05 o 
  -4   1   1     2771.38     2943.00     22.22 o 
  -3   1   1      276.04      283.14      4.56 o 
  -2   1   1     1410.10     1482.32     10.20 o 
  -1   1   1        9.62       15.10      1.08 o 
   0   1   1     1893.37     1937.60     12.50 o 
   1   1   1      875.89      912.51      6.08 o 
   2   1   1     4574.52     4578.22     25.69 o 
   3   1   1       40.09       34.77      1.97 o 
   4   1   1      222.18      198.13      7.41 o 
   5   1   1       25.40       26.95      2.01 o 
   6   1   1       87.01       86.37      3.44 o 
   7   1   1       40.55       41.27      3.74 o 
   8   1   1      135.73      137.16     22.21 o 
   9   1   1        1.18       -2.49      2.49 o 
  -9   2   1        0.00        0.47      2.43 o 
  -8   2   1        6.04        4.38      1.71 o 
  -7   2   1       63.56       63.38      3.71 o 
  -6   2   1       12.64       13.62      1.93 o 
  -5   2   1      595.02      574.74      7.22 o 
  -4   2   1       55.30       48.21      1.93 o 
  -3   2   1      363.23      369.28      4.40 o 
  -2   2   1     8642.46     8613.47     42.36 o 
  -1   2   1        7.10       22.15      1.23 o 
   0   2   1     4440.28     4603.76     23.00 o 
   1   2   1      789.27      779.74      5.25 o 
   2   2   1      312.35      387.79     11.93 o 
   3   2   1     1751.04     1728.21     11.24 o 
   4   2   1        1.06        0.31      0.67 o 
   5   2   1      166.45      164.60      4.00 o 
   6   2   1       84.31       87.66      3.47 o 
   7   2   1        0.03       -1.01      1.01 o 
   8   2   1       66.28       67.22      4.84 o 
   9   2   1       11.85        4.94      2.92 o 
  -9   3   1        0.05        2.84      2.90 o 
  -8   3   1        0.10       -0.34      2.66 o 
  -7   3   1        0.33       -0.63      1.25 o 
  -6   3   1      203.92      198.34      5.77 o 
  -5   3   1       78.34       72.60      2.54 o 
  -4   3   1        2.65        2.11      0.78 o 
  -3   3   1       78.17       83.21      1.99 o 
  -2   3   1        1.28       13.57      1.62 o 
  -1   3   1       25.62       33.37      1.32 o 
   0   3   1       48.11       30.10      1.03 o 
   1   3   1      519.61      533.56      4.34 o 
   2   3   1     1562.33     1501.24      9.62 o 
   3   3   1      243.36      229.43      3.51 o 
   4   3   1      360.15      346.41      5.19 o 
   5   3   1       31.34       31.59      2.01 o 
   6   3   1        2.83        3.67      1.16 o 
   7   3   1        0.08        1.44      1.04 o 
   8   3   1       39.03       44.81      5.61 o 
   9   3   1       13.66       15.01      3.83 o 
  -9   4   1       22.70       32.02      4.81 o 
  -8   4   1       89.32       89.13      4.78 o 
  -7   4   1       11.02        7.39      1.79 o 
  -6   4   1        0.02       -0.62      0.95 o 
  -5   4   1      342.67      345.49      5.91 o 
  -4   4   1       18.52       15.60      1.27 o 
  -3   4   1       76.11       96.52      3.88 o 
  -2   4   1     2453.85     2332.93     18.49 o 
  -1   4   1      430.74      437.70      4.83 o 
   0   4   1     3806.46     3868.36     22.14 o 
   1   4   1      165.21      147.23      2.21 o 
   2   4   1       77.26       93.20      5.89 o 
   3   4   1     2082.12     2144.81     13.68 o 
   4   4   1      108.44      102.35      2.51 o 
   5   4   1       12.49       17.97      1.61 o 
   6   4   1      113.74      116.79      4.36 o 
   7   4   1        6.20        5.12      1.51 o 
   8   4   1        8.10       10.92      3.05 o 
   9   4   1      105.11      109.65      8.81 o 
  -9   5   1       24.84       25.16      4.72 o 
  -8   5   1        2.12        0.40      2.51 o 
  -7   5   1       12.87       13.85      1.90 o 
  -6   5   1       24.74       19.02      1.94 o 
  -5   5   1      169.05      169.85      4.24 o 
  -4   5   1       71.06       58.27      2.08 o 
  -3   5   1       26.76       22.86      1.71 o 
  -2   5   1       75.09       99.70      2.70 o 
  -1   5   1      104.95      102.89      3.33 o 
   0   5   1      753.11      812.85      6.52 o 
   1   5   1      228.55      241.12      3.10 o 
   2   5   1      736.90      754.64      7.63 o 
   3   5   1      142.38      149.69      3.42 o 
   4   5   1       13.66       13.36      1.21 o 
   5   5   1        2.98        3.09      1.37 o 
   6   5   1        9.10       10.86      1.58 o 
   7   5   1       80.17       89.22      4.03 o 
   8   5   1        8.86        6.89      2.68 o 
   9   5   1       31.98       31.55      5.14 o 
  -9   6   1       22.33       16.21      7.67 o 
  -8   6   1      172.95      169.13      6.13 o 
  -7   6   1        7.36        9.16      1.79 o 
  -6   6   1        6.10        8.36      1.60 o 
  -5   6   1       97.87       94.62      3.56 o 
  -4   6   1      626.20      640.70      8.23 o 
  -3   6   1     1265.64     1279.76     11.84 o 
  -2   6   1      209.54      224.35      4.17 o 
  -1   6   1      852.48      829.52      8.21 o 
   0   6   1      521.58      542.32      5.36 o 
   1   6   1     3049.85     3307.12     19.25 o 
   2   6   1     1497.06     1595.21     14.63 o 
   3   6   1      126.32      133.02      3.41 o 
   4   6   1       16.35       13.16      1.47 o 
   5   6   1       35.96       40.07      2.86 o 
   6   6   1      247.99      249.56      5.67 o 
   7   6   1      172.13      166.52      4.91 o 
   8   6   1       15.84       12.43      3.79 o 
   9   6   1      368.01      396.84     14.66 o 
  -8   7   1       37.38       38.50      3.78 o 
  -7   7   1        0.00       -1.30      1.80 o 
  -6   7   1        4.48        2.26      1.29 o 
  -5   7   1       44.38       48.02      2.99 o 
  -4   7   1      111.21      109.22      3.54 o 
  -3   7   1        0.04        3.00      1.08 o 
  -2   7   1      120.55      117.63      3.26 o 
  -1   7   1       14.06       15.29      1.45 o 
   0   7   1      600.56      583.31      5.95 o 
   1   7   1        0.10       -0.55      0.55 o 
   2   7   1       51.47       53.53      2.79 o 
   3   7   1      366.59      385.03      6.83 o 
   4   7   1        7.02        5.38      1.38 o 
   5   7   1       32.53       32.17      2.79 o 
   6   7   1      139.52      138.05      4.55 o 
   7   7   1       48.47       55.69      3.52 o 
   8   7   1       17.75       18.72      3.33 o 
  -8   8   1       13.42       25.10      3.05 o 
  -7   8   1        1.52       -1.39      1.39 o 
  -6   8   1       19.53       23.91      3.92 o 
  -5   8   1      105.65      103.31      4.15 o 
  -4   8   1      359.30      350.68      6.49 o 
  -3   8   1      349.15      343.24      6.07 o 
  -2   8   1       25.50       29.12      2.14 o 
  -1   8   1      216.64      211.85      3.51 o 
   0   8   1       63.71       60.61      2.16 o 
   1   8   1      142.41      137.34      2.88 o 
   2   8   1      363.98      335.78      5.69 o 
   3   8   1      140.20      130.56      4.23 o 
   4   8   1       72.51       73.75      3.36 o 
   5   8   1       25.03       22.86      2.22 o 
   6   8   1       59.82       61.01      3.56 o 
   7   8   1       12.94       15.85      3.32 o 
   8   8   1       27.02       29.53      5.63 o 
  -8   9   1        0.39       -0.36      1.81 o 
  -7   9   1       84.37       94.11      4.73 o 
  -6   9   1       48.49       51.91      3.55 o 
  -5   9   1      204.73      197.01      5.31 o 
  -4   9   1       14.13       16.28      1.84 o 
  -3   9   1      171.94      159.49      4.37 o 
  -2   9   1       12.43       16.08      1.86 o 
  -1   9   1       64.28       67.36      2.31 o 
   0   9   1        2.16        3.48      0.92 o 
   1   9   1      433.60      385.94      5.14 o 
   2   9   1       26.40       24.87      2.04 o 
   3   9   1      125.05      132.04      3.94 o 
   4   9   1       10.42        9.01      1.53 o 
   5   9   1       92.77       99.92      4.28 o 
   6   9   1       19.60       21.16      2.73 o 
   7   9   1        4.24        7.61      1.80 o 
   8   9   1        0.16        0.30      2.74 o 
  -7  10   1        0.45        3.20      2.78 o 
  -6  10   1        5.50        4.08      1.66 o 
  -5  10   1      192.15      192.57      5.50 o 
  -4  10   1      173.27      173.24      5.00 o 
  -3  10   1      107.11      111.32      4.18 o 
  -2  10   1       67.07       64.17      3.29 o 
  -1  10   1      690.57      641.94      8.70 o 
   0  10   1       38.36       35.93      2.08 o 
   1  10   1       14.79       23.98      2.11 o 
   2  10   1      246.76      224.49      5.17 o 
   3  10   1      263.98      236.41      5.49 o 
   4  10   1        8.02        9.37      1.70 o 
   5  10   1       15.38       16.06      2.00 o 
   6  10   1       20.09       17.73      2.54 o 
   7  10   1        0.79       -0.98      1.78 o 
  -7  11   1       43.21       48.85      4.03 o 
  -6  11   1      245.58      246.25      7.79 o 
  -5  11   1       93.10       88.98      4.59 o 
  -4  11   1      285.78      280.11     10.10 o 
  -3  11   1     1149.12     1141.65     14.74 o 
  -2  11   1     1268.60     1177.93     13.27 o 
  -1  11   1       24.90       50.26      3.06 o 
   0  11   1     1536.56     1439.89     16.96 o 
   1  11   1     1337.20     1282.80     13.59 o 
   2  11   1      385.21      370.41      6.98 o 
   3  11   1      531.88      482.33      9.26 o 
   4  11   1      292.62      254.16      6.18 o 
   5  11   1       71.08       58.80      3.84 o 
   6  11   1       12.06       14.19      2.28 o 
   7  11   1        9.08       14.12      2.92 o 
  -6  12   1       87.26      101.12      5.84 o 
  -5  12   1      186.93      189.36      5.89 o 
  -4  12   1       42.22       51.47      3.59 o 
  -3  12   1       87.68       97.71      4.51 o 
  -2  12   1        2.99        3.74      1.60 o 
  -1  12   1     1450.69     1418.75     17.62 o 
   0  12   1       24.07       25.82      3.77 o 
   1  12   1      255.03      263.02      7.03 o 
   2  12   1       44.42       40.65      2.94 o 
   3  12   1      216.45      193.00      5.47 o 
   4  12   1      126.05      122.56      5.05 o 
   5  12   1       38.60       40.07      3.18 o 
   6  12   1        1.37        5.10      2.03 o 
  -6  13   1        2.65        6.94      2.38 o 
  -5  13   1       18.21       19.78      3.09 o 
  -4  13   1       20.69       26.76      3.19 o 
  -3  13   1        0.23       -1.58      1.58 o 
  -2  13   1        5.20        2.94      2.00 o 
  -1  13   1        7.99       10.87      2.09 o 
   0  13   1        2.34        3.52      1.61 o 
   1  13   1       52.45       56.46      4.16 o 
   2  13   1       21.13       25.20      2.94 o 
   3  13   1       52.94       54.45      3.63 o 
   4  13   1        8.65        5.67      1.63 o 
   5  13   1       77.04       75.35      4.53 o 
   6  13   1      159.07      179.44      6.75 o 
  -5  14   1        5.07        4.35      2.95 o 
  -4  14   1        3.41        3.10      1.74 o 
  -3  14   1        0.00       -0.34      1.91 o 
  -2  14   1        0.54        2.53      1.90 o 
  -1  14   1      262.73      265.89      7.81 o 
   0  14   1        5.37        3.28      1.88 o 
   1  14   1        4.42        7.45      2.06 o 
   2  14   1        5.64        7.11      2.70 o 
   3  14   1       20.30       19.85      2.69 o 
   4  14   1       43.69       44.15      3.60 o 
   5  14   1       21.57       29.66      3.24 o 
  -4  15   1       20.16       23.89      3.53 o 
  -3  15   1        2.53        5.77      2.63 o 
  -2  15   1       66.42       74.41      5.37 o 
  -1  15   1       12.69       12.22      2.61 o 
   0  15   1       26.41       37.50      3.88 o 
   1  15   1        5.11       10.27      2.51 o 
   2  15   1        3.15        3.86      3.02 o 
   3  15   1      202.34      207.49      7.67 o 
   4  15   1       11.67       13.26      3.90 o 
  -2  16   1       78.47       90.76      6.05 o 
  -1  16   1       52.87       79.99      5.70 o 
   0  16   1       92.56      123.21      7.82 o 
   1  16   1       53.31       71.56      5.35 o 
   2  16   1       34.80       34.58      4.13 o 
  -9   0   2       15.05       19.57      6.52 o 
  -8   0   2      113.71      149.15      8.03 o 
  -7   0   2       71.29       82.65      5.94 o 
  -6   0   2       38.21       38.71      3.97 o 
  -5   0   2      693.30      701.24     28.64 o 
  -4   0   2     2759.01     3090.10     33.31 o 
  -3   0   2      382.15      358.85      7.49 o 
  -2   0   2   115140.21    97826.77   6375.70 o 
   0   0   2      805.96      793.97     14.02 o 
   1   0   2     3992.06     4124.92     52.41 o 
   3   0   2      400.45      419.34      6.89 o 
   4   0   2     5852.42     6370.94     84.25 o 
   5   0   2      145.09      143.88     11.66 o 
   6   0   2      296.92      309.53      9.02 o 
   7   0   2      405.24      418.42     16.12 o 
   8   0   2       47.74       51.33      7.48 o 
   9   0   2        8.63       11.61      4.32 o 
  -9   1   2        0.15       -1.44      6.91 o 
  -8   1   2        2.47        5.18      1.57 o 
  -7   1   2       13.55       11.67      2.00 o 
  -6   1   2      314.72      308.54      8.72 o 
  -5   1   2       48.37       46.27      4.26 o 
  -4   1   2     3912.84     4161.46     29.78 o 
  -3   1   2       62.46       69.56      2.11 o 
  -2   1   2     1967.52     1898.92     11.23 o 
  -1   1   2       27.57       27.04      0.98 o 
   0   1   2     9040.44     9327.39     48.03 o 
   1   1   2        3.60        5.17      0.50 o 
   2   1   2      222.40      192.67      4.15 o 
   3   1   2      154.38      158.15      2.67 o 
   4   1   2       14.96       19.28      2.88 o 
   5   1   2        4.82        8.02      1.27 o 
   6   1   2      434.55      438.99      7.00 o 
   7   1   2        2.34        1.55      1.52 o 
   8   1   2       26.23       20.69      3.48 o 
   9   1   2       13.02       15.68      3.63 o 
  -9   2   2        4.47        5.20      2.44 o 
  -8   2   2        0.64        3.01      1.60 o 
  -7   2   2       89.19       92.00      4.13 o 
  -6   2   2       36.73       36.82      2.82 o 
  -5   2   2       69.23       76.38      2.95 o 
  -4   2   2     2550.81     2552.09     16.33 o 
  -3   2   2        1.08        1.51      0.64 o 
  -2   2   2        0.81        3.44      0.61 o 
  -1   2   2        5.68       16.32      0.82 o 
   0   2   2      820.63      863.76      5.75 o 
   1   2   2      805.62      821.48      5.69 o 
   2   2   2      324.83      336.48      3.47 o 
   3   2   2      187.84      185.52      3.11 o 
   4   2   2        5.16        9.31      1.80 o 
   5   2   2       21.88       26.26      1.92 o 
   6   2   2      269.14      281.14      5.58 o 
   7   2   2       71.51       63.60      6.38 o 
   8   2   2        3.59        2.95      1.73 o 
   9   2   2       80.77       73.66     10.17 o 
  -9   3   2       26.79       32.09      5.98 o 
  -8   3   2       91.62       84.75      4.67 o 
  -7   3   2       14.56       15.53      1.84 o 
  -6   3   2       94.22      113.13      3.66 o 
  -5   3   2       72.74       76.90      2.67 o 
  -4   3   2      151.50      159.69      3.12 o 
  -3   3   2      164.24      160.17      2.92 o 
  -2   3   2      295.06      274.44      3.24 o 
  -1   3   2       34.66       31.57      1.11 o 
   0   3   2       17.81        5.91      0.70 o 
   1   3   2       37.12       34.89      1.19 o 
   2   3   2      408.95      477.07      4.50 o 
   3   3   2      258.90      279.48      3.68 o 
   4   3   2      116.74      105.79      2.57 o 
   5   3   2       23.89       25.86      1.69 o 
   6   3   2       75.93       82.14      3.08 o 
   7   3   2       41.82       38.17      3.49 o 
   8   3   2       14.44       13.05      3.11 o 
   9   3   2       15.12       17.17      6.43 o 
  -9   4   2        3.84        2.39      3.30 o 
  -8   4   2      248.43      248.75      8.80 o 
  -7   4   2       36.19       34.78      2.98 o 
  -6   4   2       33.81       31.60      2.06 o 
  -5   4   2       55.44       52.06      2.33 o 
  -4   4   2       12.19       33.04      3.04 o 
  -3   4   2       37.88       41.27      2.08 o 
  -2   4   2       84.22       87.80      1.90 o 
  -1   4   2      459.85      443.48      4.28 o 
   0   4   2        0.50        2.97      0.61 o 
   1   4   2      418.37      412.13      4.16 o 
   2   4   2       20.89       23.74      1.21 o 
   3   4   2      744.10      736.32      6.64 o 
   4   4   2     2287.52     2410.43     15.90 o 
   5   4   2        4.34        4.24      1.29 o 
   6   4   2       30.60       29.45      2.12 o 
   7   4   2       13.17       16.17      3.25 o 
   8   4   2        0.41        0.94      2.24 o 
   9   4   2        0.13        1.19      2.51 o 
  -9   5   2       26.15       28.95      4.06 o 
  -8   5   2      149.79      147.19      6.12 o 
  -7   5   2       50.68       52.85      3.32 o 
  -6   5   2      993.16      979.01     11.56 o 
  -5   5   2       14.73       16.40      1.51 o 
  -4   5   2      538.80      542.55      6.04 o 
  -3   5   2        0.13        6.08      1.10 o 
  -1   5   2       41.03       43.74      1.56 o 
   0   5   2     2991.42     3412.19     19.28 o 
   1   5   2      462.84      480.74      4.87 o 
   2   5   2     6296.23     6940.46     36.17 o 
   3   5   2      723.26      773.73      7.02 o 
   4   5   2        2.51        7.02      0.99 o 
   5   5   2       72.90       70.53      2.55 o 
   6   5   2      186.65      186.52      5.66 o 
   7   5   2       36.59       33.32      3.76 o 
   8   5   2      568.08      603.80     16.77 o 
   9   5   2      451.36      470.12     15.72 o 
  -9   6   2        4.83        2.49      2.80 o 
  -8   6   2      147.22      150.48      6.10 o 
  -7   6   2       87.36       89.62      4.21 o 
  -6   6   2       45.31       55.06      4.14 o 
  -5   6   2       12.81       12.99      1.58 o 
  -4   6   2      156.62      158.54      4.01 o 
  -3   6   2       38.34       44.27      2.38 o 
  -2   6   2        1.93       13.69      1.33 o 
  -1   6   2        0.32        4.46      0.74 o 
   0   6   2      486.90      496.42      5.23 o 
   1   6   2      262.56      234.50      3.46 o 
   2   6   2      942.37     1049.43      8.45 o 
   3   6   2      409.15      384.89      5.83 o 
   4   6   2      163.35      181.01      4.20 o 
   5   6   2      195.38      183.22      7.74 o 
   6   6   2       36.20       37.64      2.64 o 
   7   6   2       13.20       13.29      2.59 o 
   8   6   2       81.29       71.06      7.02 o 
   9   6   2       33.68       37.07      5.94 o 
  -8   7   2       27.26       34.36      3.48 o 
  -7   7   2       95.80      100.03      4.56 o 
  -6   7   2        9.67       11.23      1.78 o 
  -5   7   2        4.86        5.30      1.37 o 
  -4   7   2        1.83       -0.01      0.91 o 
  -3   7   2      191.82      191.07      4.35 o 
  -2   7   2        3.46        2.69      0.98 o 
  -1   7   2        4.25        6.43      0.95 o 
   0   7   2      805.24      915.90      7.99 o 
   1   7   2       20.58       25.67      1.47 o 
   2   7   2        0.07        0.64      0.90 o 
   3   7   2       26.82       31.27      2.11 o 
   4   7   2        6.09        3.94      1.12 o 
   5   7   2       49.70       51.21      3.84 o 
   6   7   2        7.91        7.98      1.57 o 
   7   7   2       32.97       40.06      4.37 o 
   8   7   2      119.34      113.00      7.29 o 
  -8   8   2        9.93       11.51      3.93 o 
  -7   8   2       19.10       24.60      2.53 o 
  -6   8   2      279.97      278.80      6.47 o 
  -5   8   2      116.06      119.98      4.69 o 
  -4   8   2       22.60       21.21      1.97 o 
  -3   8   2      265.25      257.27      5.26 o 
  -2   8   2        6.96        9.31      1.40 o 
  -1   8   2      600.48      575.30      6.71 o 
   0   8   2       12.35       17.70      1.40 o 
   1   8   2       21.70       27.23      1.63 o 
   2   8   2      363.19      347.31      5.83 o 
   3   8   2       69.95       64.75      4.17 o 
   4   8   2        1.21        0.84      1.09 o 
   5   8   2        0.66        1.20      1.09 o 
   6   8   2        0.83        1.63      1.25 o 
   7   8   2       31.73       34.65      4.68 o 
   8   8   2      175.53      175.73      8.86 o 
  -8   9   2        0.15        1.01      2.39 o 
  -7   9   2       14.64       10.03      3.19 o 
  -6   9   2       47.88       58.65      3.74 o 
  -5   9   2      364.94      360.89      7.26 o 
  -4   9   2       41.07       52.07      3.17 o 
  -3   9   2      294.81      284.81      5.83 o 
  -2   9   2        8.66        4.96      1.23 o 
  -1   9   2      120.04      115.68      2.86 o 
   0   9   2      362.56      362.66      5.15 o 
   1   9   2      634.42      578.52      6.65 o 
   2   9   2        7.22        7.61      1.32 o 
   3   9   2       32.88       29.09      2.30 o 
   4   9   2       34.91       35.30      2.60 o 
   5   9   2       98.17       98.97      4.25 o 
   6   9   2       29.62       35.24      2.93 o 
   7   9   2       32.37       30.37      3.84 o 
   8   9   2        2.71        3.25      2.62 o 
  -7  10   2        6.47        3.69      1.91 o 
  -6  10   2       45.19       50.21      3.55 o 
  -5  10   2       36.30       37.28      3.04 o 
  -4  10   2     1718.00     1691.25     17.14 o 
  -3  10   2     1132.81     1091.57     12.67 o 
  -2  10   2     1496.04     1434.09     14.50 o 
  -1  10   2     2772.81     2738.34     21.66 o 
   0  10   2     2226.17     2152.42     15.88 o 
   1  10   2       59.63       99.34      3.68 o 
   2  10   2       39.97       40.01      2.96 o 
   3  10   2      146.21      147.58      4.35 o 
   4  10   2      298.87      270.90      6.13 o 
   5  10   2      265.96      223.75      5.96 o 
   6  10   2      152.47      148.29      5.83 o 
   7  10   2       95.28       90.12      6.57 o 
  -7  11   2       32.27       33.29      3.30 o 
  -6  11   2      152.05      151.49      5.92 o 
  -5  11   2        4.55        6.69      2.08 o 
  -4  11   2        6.86        9.77      1.79 o 
  -3  11   2      221.67      209.27      5.91 o 
  -2  11   2        5.54        5.27      1.53 o 
  -1  11   2        2.51        1.33      1.16 o 
   0  11   2       12.91       13.60      2.16 o 
   1  11   2        9.45       10.16      1.59 o 
   2  11   2       54.40       45.67      2.99 o 
   3  11   2       22.21       25.36      2.38 o 
   4  11   2      183.71      167.87      7.87 o 
   5  11   2       17.44       15.90      2.21 o 
   6  11   2        0.07       -0.19      1.56 o 
   7  11   2        5.12        3.54      4.95 o 
  -6  12   2        2.35        6.63      2.86 o 
  -5  12   2      145.08      136.22      5.70 o 
  -4  12   2        0.32       -0.16      1.55 o 
  -3  12   2      171.35      175.15      5.27 o 
  -2  12   2       75.46       81.01      4.06 o 
  -1  12   2        7.48        7.02      1.82 o 
   0  12   2        9.14       11.70      3.10 o 
   1  12   2       20.40       21.91      2.57 o 
   2  12   2       17.93       12.84      1.86 o 
   3  12   2        4.27        6.92      1.61 o 
   4  12   2       14.94       10.47      1.97 o 
   5  12   2      150.83      143.92      5.47 o 
   6  12   2        8.09        8.49      2.02 o 
  -5  13   2       32.32       34.45      3.48 o 
  -4  13   2      137.04      145.41      5.84 o 
  -3  13   2       16.85       12.30      2.20 o 
  -2  13   2       38.44       43.18      3.67 o 
  -1  13   2        0.30        1.81      1.59 o 
   0  13   2        1.81        4.14      1.62 o 
   1  13   2       32.51       39.75      3.85 o 
   2  13   2        0.88        1.54      1.51 o 
   3  13   2       56.93       56.50      3.89 o 
   4  13   2        5.67        0.97      1.44 o 
   5  13   2        7.72        3.91      1.85 o 
  -5  14   2        1.89        3.85      2.46 o 
  -4  14   2        0.01        0.78      1.83 o 
  -3  14   2       22.63       24.25      3.10 o 
  -2  14   2        0.22        3.49      1.83 o 
  -1  14   2        3.16        2.47      1.74 o 
   0  14   2        7.97        6.96      1.94 o 
   1  14   2        7.43        4.48      2.06 o 
   2  14   2      162.36      148.05      6.53 o 
   3  14   2       36.44       39.98      3.81 o 
   4  14   2        6.51        7.56      2.29 o 
   5  14   2      120.32      135.24      6.04 o 
  -3  15   2       51.57       67.45      5.27 o 
  -2  15   2        0.02       -1.00      1.95 o 
  -1  15   2       30.26       35.64      3.74 o 
   0  15   2       96.38      114.04      6.29 o 
   1  15   2       30.80       29.51      3.38 o 
   2  15   2       18.94       23.14      4.51 o 
   3  15   2      347.99      389.90     16.24 o 
  -2  16   2        1.41        4.53      2.64 o 
  -1  16   2       18.71       25.03      3.38 o 
   0  16   2        8.39       14.33      2.89 o 
   1  16   2       96.88      112.77      6.53 o 
   2  16   2       42.76       44.99      4.37 o 
  -9   1   3       30.34       47.46     13.43 o 
  -8   1   3        7.03        4.98      3.95 o 
  -7   1   3       64.80       72.86      3.61 o 
  -6   1   3     1119.03     1145.25     13.33 o 
  -5   1   3       57.42       64.00      3.26 o 
  -4   1   3      200.70      226.49      4.14 o 
  -3   1   3       22.31       15.79      1.11 o 
  -2   1   3      350.00      360.47      3.53 o 
  -1   1   3      810.12      787.25      7.09 o 
   0   1   3     2634.59     2533.90     15.11 o 
   1   1   3      210.69      231.31      3.12 o 
   2   1   3      296.06      235.81      4.60 o 
   3   1   3       14.39       11.90      1.93 o 
   4   1   3       94.53       99.70      2.50 o 
   5   1   3      293.08      282.57      4.83 o 
   6   1   3      586.65      596.00     13.01 o 
   7   1   3        5.33        3.86      3.98 o 
   8   1   3       38.81       48.20      5.05 o 
   9   1   3        8.62        3.07      3.74 o 
  -9   2   3        9.82       10.73      2.89 o 
  -8   2   3       21.45       17.84      2.96 o 
  -7   2   3      130.83      136.13      4.28 o 
  -6   2   3       23.90       23.88      2.19 o 
  -5   2   3       99.85       98.03      3.24 o 
  -4   2   3     4335.70     4310.90     24.78 o 
  -3   2   3       12.00       16.82      1.14 o 
  -2   2   3      489.70      463.79      4.33 o 
  -1   2   3      401.92      421.60      4.39 o 
   0   2   3       67.73       56.15      1.37 o 
   1   2   3     2237.69     2285.88     13.02 o 
   2   2   3        1.58        3.82      0.99 o 
   3   2   3      177.53      177.78      2.92 o 
   4   2   3      244.21      287.45      6.71 o 
   5   2   3       45.90       55.59      2.73 o 
   6   2   3       68.97       66.73      4.97 o 
   7   2   3       14.55       15.83      2.88 o 
   8   2   3       13.32       17.56      2.58 o 
   9   2   3       76.89       61.72      6.86 o 
  -9   3   3       10.43       14.93      3.43 o 
  -8   3   3      175.72      158.61      6.87 o 
  -7   3   3        4.71        5.41      1.46 o 
  -6   3   3      199.16      197.74      4.75 o 
  -5   3   3        0.75        1.21      0.84 o 
  -4   3   3       17.11       15.19      1.55 o 
  -3   3   3       61.35       64.60      1.91 o 
  -2   3   3      165.61      160.80      2.56 o 
  -1   3   3      716.82      677.72      6.35 o 
   0   3   3     3927.80     4087.86     21.67 o 
   1   3   3      116.69      121.66      2.14 o 
   2   3   3      579.03      566.74      5.17 o 
   3   3   3       88.88       94.49      5.32 o 
   4   3   3        6.31        6.06      0.97 o 
   5   3   3        4.92        5.07      1.05 o 
   6   3   3        4.74        8.35      1.78 o 
   7   3   3       11.14       14.50      2.28 o 
   8   3   3      251.45      227.76     10.07 o 
   9   3   3        0.62       -1.60      5.66 o 
  -9   4   3        1.65       -0.57      4.11 o 
  -8   4   3       21.27       21.41      3.16 o 
  -7   4   3       19.84       27.42      2.69 o 
  -6   4   3       10.44       11.98      1.50 o 
  -5   4   3       13.49       10.62      1.33 o 
  -4   4   3      485.27      417.92      5.26 o 
  -3   4   3      224.15      220.65      3.45 o 
  -2   4   3     1555.62     1573.52     10.71 o 
  -1   4   3       49.86      109.70      2.70 o 
   0   4   3      159.98      140.94      2.46 o 
   1   4   3     4192.24     4519.47     24.34 o 
   2   4   3      514.32      560.62      5.45 o 
   3   4   3        0.61        4.12      0.77 o 
   4   4   3      181.35      179.97      3.34 o 
   5   4   3        4.15        4.52      1.00 o 
   6   4   3        2.90        5.33      1.51 o 
   7   4   3      451.07      457.76     13.53 o 
   8   4   3        0.08        1.72      2.20 o 
   9   4   3      171.91      183.76     19.76 o 
  -9   5   3        7.69       12.62      5.14 o 
  -8   5   3       26.00       23.98      3.36 o 
  -7   5   3       84.88       89.36      4.12 o 
  -6   5   3        0.40        0.99      1.44 o 
  -5   5   3       93.05       85.16      2.90 o 
  -4   5   3       10.14        7.81      1.09 o 
  -3   5   3      274.48      261.80      3.86 o 
  -2   5   3      965.47     1030.73      8.29 o 
  -1   5   3      954.80     1007.74      7.96 o 
   0   5   3     1286.97     1281.24      9.36 o 
   1   5   3        1.57       17.02      1.18 o 
   2   5   3        7.93       20.29      1.26 o 
   3   5   3       23.05       29.15      1.93 o 
   4   5   3        1.85        1.42      0.81 o 
   5   5   3       66.01       71.16      3.38 o 
   6   5   3        6.64        2.30      2.13 o 
   7   5   3      146.89      143.53      6.85 o 
   8   5   3       58.07       54.96      6.33 o 
   9   5   3        3.24        3.50      3.41 o 
  -9   6   3        0.06        5.80      2.91 o 
  -8   6   3       24.14       22.91      3.96 o 
  -7   6   3       36.25       37.11      2.92 o 
  -6   6   3      131.00      127.51      4.23 o 
  -5   6   3      216.09      234.92      5.35 o 
  -4   6   3       26.61       26.75      2.09 o 
  -3   6   3      185.42      167.16      3.10 o 
  -2   6   3      385.93      383.84      4.67 o 
  -1   6   3     1912.24     2015.03     13.48 o 
   0   6   3     1330.36     1493.21     11.85 o 
   1   6   3       43.64       62.38      2.37 o 
   2   6   3       89.76       81.69      2.27 o 
   3   6   3       35.40       32.52      2.25 o 
   4   6   3      253.47      265.24      4.33 o 
   5   6   3      750.13      745.89      9.40 o 
   6   6   3       63.72       62.40      7.61 o 
   7   6   3      661.14      665.30     14.00 o 
   8   6   3        3.04        3.01      2.43 o 
   9   6   3        8.57        9.85      3.86 o 
  -8   7   3       42.16       41.30      4.52 o 
  -7   7   3        1.25        5.15      1.61 o 
  -6   7   3      104.44      102.86      4.94 o 
  -5   7   3       20.35       22.92      2.15 o 
  -4   7   3        4.03        6.87      1.31 o 
  -3   7   3       39.17       37.54      2.40 o 
  -2   7   3      774.73      752.82      9.28 o 
  -1   7   3       65.90       76.50      2.31 o 
   0   7   3        0.04        0.61      0.67 o 
   1   7   3      633.35      675.36      6.82 o 
   2   7   3       14.29       19.82      1.43 o 
   3   7   3      185.98      193.51      3.53 o 
   4   7   3      354.53      350.30      6.14 o 
   5   7   3       90.53       98.35      3.78 o 
   6   7   3       43.65       42.07      5.87 o 
   7   7   3      296.15      304.12     10.31 o 
   8   7   3       49.48       54.80      5.44 o 
  -8   8   3        0.94       -1.44      2.45 o 
  -7   8   3       19.54       14.32      4.08 o 
  -6   8   3      288.46      295.66      6.68 o 
  -5   8   3      279.87      272.46      6.14 o 
  -4   8   3      195.91      198.97      4.91 o 
  -3   8   3      239.06      219.64      4.97 o 
  -2   8   3      203.16      197.23      4.52 o 
  -1   8   3        0.97        1.86      0.84 o 
   0   8   3      193.63      187.91      3.64 o 
   1   8   3       29.21       25.81      1.67 o 
   2   8   3      123.95      137.24      3.03 o 
   3   8   3       28.04       28.52      2.15 o 
   4   8   3       81.59       80.60      3.45 o 
   5   8   3        1.01        3.23      1.26 o 
   6   8   3       38.93       36.42      4.02 o 
   7   8   3       51.23       59.42      5.07 o 
   8   8   3      108.28      115.30      7.73 o 
  -8   9   3       62.32       71.67      8.75 o 
  -7   9   3      173.60      184.62      6.93 o 
  -6   9   3        0.45       -1.43      1.43 o 
  -5   9   3        6.19        8.57      1.73 o 
  -4   9   3        3.04        1.52      1.59 o 
  -3   9   3      284.82      271.37      5.79 o 
  -2   9   3       10.04        9.00      1.80 o 
  -1   9   3      357.45      331.91      5.01 o 
   0   9   3        5.49        4.20      0.98 o 
   1   9   3       34.45       51.74      2.29 o 
   2   9   3       12.40       11.59      1.52 o 
   3   9   3        8.17       11.17      1.63 o 
   4   9   3       83.28       77.15      3.58 o 
   5   9   3        1.63       -0.50      1.04 o 
   6   9   3        8.19       12.26      3.22 o 
   7   9   3       97.90       99.54      6.91 o 
   8   9   3       20.29       17.08      3.64 o 
  -7  10   3       44.35       42.58      4.04 o 
  -6  10   3       88.93       97.59      4.88 o 
  -5  10   3      250.63      252.94      6.36 o 
  -4  10   3       85.60       89.35      4.41 o 
  -3  10   3      278.49      271.17      6.32 o 
  -2  10   3       31.71       29.65      2.41 o 
  -1  10   3      268.49      243.15      5.37 o 
   0  10   3      182.40      188.44      4.96 o 
   1  10   3       88.53       80.04      5.44 o 
   2  10   3        3.50        6.44      1.34 o 
   3  10   3       81.49       66.83      3.46 o 
   4  10   3        3.26        2.32      1.44 o 
   5  10   3        1.13        2.29      1.36 o 
   6  10   3       18.64       13.08      2.70 o 
   7  10   3        0.71        0.81      2.25 o 
  -7  11   3        0.96        7.56      2.73 o 
  -6  11   3      145.09      149.26      5.81 o 
  -5  11   3      486.46      502.15      9.31 o 
  -4  11   3      725.82      722.18     10.91 o 
  -3  11   3      120.40      116.89      4.68 o 
  -2  11   3     1084.24     1036.97     12.53 o 
  -1  11   3      615.62      599.86      8.94 o 
   0  11   3      309.67      277.14      6.88 o 
   1  11   3     1086.07      924.18     15.20 o 
   2  11   3      230.26      196.34      7.52 o 
   3  11   3       71.29       44.99      3.05 o 
   4  11   3       63.12       61.91      3.98 o 
   5  11   3       68.15       67.60      3.88 o 
   6  11   3       23.26       21.01      3.26 o 
   7  11   3       13.12       11.09      3.59 o 
  -6  12   3       23.52       25.83      3.56 o 
  -5  12   3        2.59        3.64      1.77 o 
  -4  12   3        2.67        3.04      1.68 o 
  -3  12   3      752.99      739.27     11.07 o 
  -2  12   3       42.55       42.64      3.08 o 
  -1  12   3      241.15      225.58      6.61 o 
   0  12   3       24.93       32.94      3.19 o 
   1  12   3      144.09      128.93      5.52 o 
   2  12   3       75.54       67.28      3.66 o 
   3  12   3      131.23      109.32      5.26 o 
   4  12   3        0.00        0.59      1.32 o 
   5  12   3       23.17       19.68      2.42 o 
   6  12   3        1.78       -2.46      2.46 o 
  -5  13   3       18.06       20.67      2.69 o 
  -4  13   3       22.58       26.90      2.81 o 
  -3  13   3       40.14       37.85      3.16 o 
  -2  13   3       15.44       14.56      2.58 o 
  -1  13   3      115.71      124.41      5.81 o 
   0  13   3        9.05        8.58      1.98 o 
   1  13   3      113.13      108.83      5.50 o 
   2  13   3       37.70       36.39      3.45 o 
   3  13   3       16.02       13.23      2.10 o 
   4  13   3      216.27      212.59      8.41 o 
   5  13   3       21.39       19.69      2.59 o 
  -4  14   3        0.61        3.99      2.32 o 
  -3  14   3      150.58      162.77      7.34 o 
  -2  14   3        9.93       10.86      2.38 o 
  -1  14   3       14.18       17.86      3.52 o 
   0  14   3        5.92        3.57      3.95 o 
   1  14   3       87.52       93.24      5.42 o 
   2  14   3      110.88      111.27      5.84 o 
   3  14   3        9.31       15.00      2.64 o 
   4  14   3       18.21       20.74      3.34 o 
  -3  15   3       64.05       67.70      7.55 o 
  -2  15   3        2.28        0.05      2.13 o 
  -1  15   3        9.17        5.24      2.27 o 
   0  15   3        1.70        1.55      2.17 o 
   1  15   3      151.70      168.62      7.30 o 
   2  15   3       14.25       11.38      2.68 o 
   3  15   3        3.61        8.13      2.42 o 
  -1  16   3       31.40       39.64      4.21 o 
   0  16   3       29.29       37.94      3.86 o 
   1  16   3        9.49       10.40      2.85 o 
  -9   0   4        4.93        4.03      3.25 o 
  -8   0   4       65.82       65.14      9.02 o 
  -7   0   4       84.83       81.03      6.24 o 
  -6   0   4     1450.55     1426.45     22.92 o 
  -5   0   4      107.38      107.98     10.51 o 
  -4   0   4    16832.03    17719.60    152.16 o 
  -3   0   4        6.44        3.50      2.25 o 
  -1   0   4     1698.60     1638.91     18.64 o 
   0   0   4      402.22      344.16      8.92 o 
   1   0   4        7.96       29.84      3.36 o 
   2   0   4    15178.55    17231.03    204.87 o 
   3   0   4      200.73      222.40      9.11 o 
   5   0   4     1058.57     1045.18     24.18 o 
   6   0   4      101.80      105.44      7.77 o 
   7   0   4       79.10       76.65      8.15 o 
   8   0   4       26.23       30.41      5.85 o 
   9   0   4       65.91       68.02      8.83 o 
  -9   1   4        7.87        3.49      5.23 o 
  -8   1   4      234.84      212.36      6.67 o 
  -7   1   4       29.65       29.99      3.00 o 
  -6   1   4      724.17      704.94     10.97 o 
  -5   1   4       92.58       88.93      3.16 o 
  -4   1   4     1178.31     1161.45     12.07 o 
  -3   1   4       12.25       15.13      1.77 o 
  -2   1   4      321.36      349.17      5.34 o 
  -1   1   4        0.94        9.33      1.09 o 
   0   1   4     1054.90     1008.13      6.88 o 
   1   1   4      499.48      530.57      5.67 o 
   2   1   4       26.19       33.00      2.74 o 
   3   1   4       68.38       85.86      4.14 o 
   4   1   4     1221.57     1367.93     19.27 o 
   5   1   4        0.04       -1.15      1.15 o 
   6   1   4        5.81        6.16      2.07 o 
   7   1   4       22.23       17.15      2.94 o 
   8   1   4       11.67       10.10      2.92 o 
   9   1   4        0.31       -3.36      3.36 o 
  -9   2   4       26.62       35.61      5.91 o 
  -8   2   4        5.49        1.04      2.22 o 
  -7   2   4       22.94       22.62      2.65 o 
  -6   2   4     1017.82      966.43     11.01 o 
  -5   2   4        4.27        7.47      1.46 o 
  -4   2   4       46.07       36.72      1.83 o 
  -3   2   4      105.24       91.30      2.09 o 
  -2   2   4        1.46        1.28      0.53 o 
  -1   2   4      689.52      680.43      5.38 o 
   0   2   4     1666.46     1763.38     10.77 o 
   1   2   4       26.69       43.19      1.36 o 
   2   2   4       48.58       39.73      1.68 o 
   3   2   4       44.78       46.02      2.80 o 
   4   2   4      201.17      215.91      6.12 o 
   5   2   4      229.34      230.92      7.59 o 
   6   2   4        0.43        4.14      1.82 o 
   7   2   4      129.81      126.92     12.09 o 
   8   2   4        0.64        0.32      1.73 o 
   9   2   4       86.31       84.54      7.86 o 
  -9   3   4       26.76       32.87      5.13 o 
  -8   3   4      204.27      204.06      7.82 o 
  -7   3   4       17.59       22.94      2.66 o 
  -6   3   4       68.98       61.59      3.08 o 
  -5   3   4       96.18       92.52      2.86 o 
  -4   3   4      309.99      296.64      4.35 o 
  -3   3   4       64.33       57.62      1.86 o 
  -2   3   4      146.85      127.55      2.34 o 
  -1   3   4       16.67       31.54      1.89 o 
   0   3   4      453.45      523.41      4.89 o 
   1   3   4      621.91      661.90      5.75 o 
   2   3   4       42.98       44.21      1.96 o 
   3   3   4        0.14        0.22      0.59 o 
   4   3   4        4.01        2.62      0.78 o 
   5   3   4       11.54       11.64      1.95 o 
   6   3   4        0.16       -0.27      1.27 o 
   7   3   4       15.94       18.66      2.79 o 
   8   3   4      406.24      379.76     13.16 o 
   9   3   4       67.89       85.21     12.14 o 
  -9   4   4        6.01        3.02      2.67 o 
  -8   4   4       19.92       21.10      4.21 o 
  -7   4   4        8.92        9.26      2.39 o 
  -6   4   4        0.16        1.63      1.12 o 
  -5   4   4        0.06        2.23      0.97 o 
  -4   4   4       33.27       39.02      1.92 o 
  -3   4   4      208.64      197.70      3.31 o 
  -2   4   4       43.44       66.80      3.69 o 
  -1   4   4      174.50      175.81      2.87 o 
   0   4   4      113.33      126.31      2.85 o 
   1   4   4      894.38      906.10      7.40 o 
   2   4   4     1841.93     2058.77     13.41 o 
   3   4   4        6.33        5.92      0.88 o 
   4   4   4      167.59      149.67      4.88 o 
   5   4   4       44.00       45.20      2.12 o 
   6   4   4        8.82       12.34      2.70 o 
   7   4   4       88.19       99.70     22.83 o 
   8   4   4      834.93      814.80     19.98 o 
   9   4   4      121.02      107.47      8.95 o 
  -9   5   4        3.93        4.23      3.75 o 
  -8   5   4      201.43      179.46      7.53 o 
  -7   5   4        1.55        5.22      2.13 o 
  -6   5   4      114.40      125.31      4.20 o 
  -5   5   4        0.29        0.98      0.88 o 
  -4   5   4        7.74       16.44      1.38 o 
  -3   5   4       31.51       32.99      1.73 o 
  -2   5   4     1471.44     1653.35     11.74 o 
  -1   5   4      359.54      369.08      4.49 o 
   0   5   4     4215.21     4695.10     25.95 o 
   1   5   4      809.73      895.38      7.71 o 
   2   5   4       49.74       65.90      2.22 o 
   3   5   4      112.14      111.80      2.67 o 
   4   5   4      694.04      646.37      6.97 o 
   5   5   4      122.44      114.58      4.04 o 
   6   5   4     1540.83     1524.04     21.12 o 
   7   5   4     1166.23     1126.47     22.88 o 
   8   5   4        0.25        3.09      2.81 o 
   9   5   4      212.26      216.58     10.91 o 
  -8   6   4        4.23        6.05      2.58 o 
  -7   6   4        9.28        9.31      2.41 o 
  -6   6   4       43.41       47.14      3.68 o 
  -5   6   4       20.26       22.36      2.15 o 
  -4   6   4        0.73        0.83      0.93 o 
  -3   6   4        7.94        6.81      1.06 o 
  -2   6   4      186.48      183.07      3.78 o 
  -1   6   4      480.95      453.75      5.33 o 
   0   6   4      949.96     1091.14      9.03 o 
   1   6   4      267.56      265.67      4.04 o 
   2   6   4        5.12       16.89      2.12 o 
   3   6   4      153.95      145.25      3.15 o 
   4   6   4       13.12       13.22      1.32 o 
   5   6   4       23.87       25.94      2.14 o 
   6   6   4      475.00      473.44     11.26 o 
   7   6   4       46.06       47.89      4.74 o 
   8   6   4      431.31      436.30     17.37 o 
  -8   7   4        1.49        0.02      2.32 o 
  -7   7   4        0.28        1.30      2.04 o 
  -6   7   4       23.70       24.45      2.31 o 
  -5   7   4       66.27       68.28      3.43 o 
  -4   7   4        2.70        6.05      1.36 o 
  -3   7   4       55.85       54.26      2.77 o 
  -2   7   4      905.34      926.14      8.55 o 
  -1   7   4        1.41        0.75      0.85 o 
   0   7   4       13.58        5.74      1.35 o 
   1   7   4       33.29       40.98      1.96 o 
   2   7   4      105.72      100.22      2.66 o 
   3   7   4      261.48      229.71      4.29 o 
   4   7   4      216.23      198.81      4.67 o 
   5   7   4        9.73        8.13      1.47 o 
   6   7   4      292.48      295.79      9.16 o 
   7   7   4      251.00      240.13      8.65 o 
   8   7   4       46.39       46.75      9.07 o 
  -8   8   4      142.63      151.99      8.47 o 
  -7   8   4       98.79      107.76      8.70 o 
  -6   8   4       49.93       54.34      4.08 o 
  -5   8   4       27.02       27.56      2.47 o 
  -4   8   4        3.36        3.69      1.21 o 
  -3   8   4      196.12      200.09      4.73 o 
  -2   8   4        6.72        9.28      1.38 o 
  -1   8   4      178.15      163.22      3.50 o 
   0   8   4      112.51      103.06      2.85 o 
   1   8   4      303.37      279.87      4.57 o 
   2   8   4        1.69        0.89      0.79 o 
   3   8   4       22.82       25.02      3.24 o 
   4   8   4        8.51       10.80      1.73 o 
   5   8   4        0.03        1.91      1.78 o 
   6   8   4      417.05      388.24     11.77 o 
   7   8   4        4.50        3.00      2.28 o 
   8   8   4      183.34      176.16     11.71 o 
  -7   9   4      142.72      145.81      8.06 o 
  -6   9   4        0.05        5.41      3.18 o 
  -5   9   4      155.99      161.44      5.03 o 
  -4   9   4       14.85       12.26      1.87 o 
  -3   9   4       14.45       15.33      1.81 o 
  -2   9   4      217.59      206.31      4.93 o 
  -1   9   4      335.33      297.65      4.90 o 
   0   9   4        0.21       -0.78      0.81 o 
   1   9   4       71.17       69.96      2.70 o 
   2   9   4       67.92       72.26      3.23 o 
   3   9   4       62.06       55.23      3.19 o 
   4   9   4       48.31       44.11      2.84 o 
   5   9   4       81.73       66.51      3.53 o 
   6   9   4        6.97        6.10      2.43 o 
   7   9   4       70.71       71.66      8.73 o 
  -7  10   4       22.92       22.40      3.95 o 
  -6  10   4      725.85      765.42     28.15 o 
  -5  10   4      196.47      189.36      5.60 o 
  -4  10   4      752.91      742.58     10.70 o 
  -3  10   4     1369.33     1325.17     14.45 o 
  -2  10   4     1034.33      996.53     11.85 o 
  -1  10   4       86.76       78.22      3.54 o 
   0  10   4      105.25       76.27      2.95 o 
   1  10   4      168.25      157.35      4.85 o 
   2  10   4      311.86      252.52      5.56 o 
   3  10   4      685.06      578.65     11.73 o 
   4  10   4      291.30      253.12      6.00 o 
   5  10   4      115.94      100.77      4.39 o 
   6  10   4       50.14       57.15      5.17 o 
   7  10   4        4.21        4.70      3.17 o 
  -6  11   4        2.74        4.19      2.32 o 
  -5  11   4      131.48      131.98      5.52 o 
  -4  11   4       15.05       16.20      2.16 o 
  -3  11   4      113.85      119.28      4.79 o 
  -2  11   4        2.76        8.67      1.68 o 
  -1  11   4        3.84        3.03      1.31 o 
   0  11   4        0.74        2.17      1.32 o 
   1  11   4        0.06        0.68      1.13 o 
   2  11   4      322.01      284.25      9.47 o 
   3  11   4       43.84       42.00      2.93 o 
   4  11   4        1.62        0.20      1.25 o 
   5  11   4       36.67       31.80      3.22 o 
   6  11   4       80.28       71.24      5.96 o 
  -6  12   4        2.89       -0.08      2.29 o 
  -5  12   4      214.17      232.64      6.60 o 
  -4  12   4       37.92       39.00      3.25 o 
  -3  12   4        4.06        2.67      1.96 o 
  -2  12   4       21.02       25.17      2.59 o 
  -1  12   4       40.36       37.40      3.41 o 
   0  12   4       39.55       33.32      3.78 o 
   1  12   4        0.12        0.75      1.85 o 
   2  12   4       42.73       37.78      2.89 o 
   3  12   4      142.73      123.07      4.87 o 
   4  12   4       11.20       10.05      1.91 o 
   5  12   4       67.76       66.29      4.66 o 
   6  12   4        5.14        5.62      2.57 o 
  -5  13   4        0.72       -1.47      2.49 o 
  -4  13   4       93.14       93.12      4.95 o 
  -3  13   4       20.22       19.20      3.50 o 
  -2  13   4       20.54       22.90      2.88 o 
  -1  13   4       23.40       27.67      3.03 o 
   0  13   4        0.01        4.85      1.81 o 
   1  13   4        4.88        3.18      2.10 o 
   2  13   4        0.04        3.75      1.81 o 
   3  13   4       10.56        7.51      2.57 o 
   4  13   4       29.29       21.09      2.55 o 
   5  13   4        1.83        1.37      2.33 o 
  -4  14   4        0.34        1.18      2.77 o 
  -3  14   4        1.25        6.50      2.33 o 
  -2  14   4       11.96        8.36      2.19 o 
  -1  14   4       21.89       18.59      3.31 o 
   0  14   4      170.96      162.94      6.66 o 
   1  14   4       10.46       10.17      2.28 o 
   2  14   4        0.05       -0.68      1.69 o 
   3  14   4      216.83      249.43      7.68 o 
   4  14   4       10.58       13.82      2.42 o 
  -3  15   4       18.41       19.11      3.14 o 
  -2  15   4       63.64       72.75      5.28 o 
  -1  15   4        9.67       20.84      3.18 o 
   0  15   4       18.79       28.56      3.51 o 
   1  15   4      408.54      461.39     10.92 o 
   2  15   4      259.54      301.45      8.85 o 
   3  15   4        1.30       -2.16      2.82 o 
  -9   1   5       26.46       44.33      6.91 o 
  -8   1   5      416.69      404.84      9.41 o 
  -7   1   5       16.61       15.50      2.69 o 
  -6   1   5       11.70       16.19      2.53 o 
  -5   1   5       12.74       10.86      1.76 o 
  -4   1   5       47.47       58.40      2.87 o 
  -3   1   5      285.18      272.98      5.38 o 
  -2   1   5      660.01      633.94      7.94 o 
  -1   1   5      814.84      797.07      9.59 o 
   0   1   5       57.56       40.38      1.60 o 
   1   1   5       12.32       21.87      1.26 o 
   2   1   5        4.69       16.51      2.41 o 
   3   1   5      678.29      742.45     13.12 o 
   4   1   5     1220.69     1278.21     19.23 o 
   5   1   5       17.16       17.16      2.81 o 
   6   1   5      198.06      187.68      7.49 o 
   7   1   5       37.53       31.86      4.17 o 
   8   1   5      115.60      116.04      7.55 o 
   9   1   5      344.34      330.61     17.46 o 
  -9   2   5       16.07       16.07      3.45 o 
  -8   2   5      122.11      113.89      7.65 o 
  -7   2   5       32.38       27.28      2.97 o 
  -6   2   5     1500.91     1422.34     26.65 o 
  -5   2   5       13.96       14.83      2.04 o 
  -4   2   5       20.78       21.67      1.47 o 
  -3   2   5       60.18       67.43      1.87 o 
  -2   2   5        8.47       14.10      1.31 o 
  -1   2   5      813.34      755.30      8.44 o 
   0   2   5      145.95      173.75      2.65 o 
   1   2   5       81.85      100.72      2.07 o 
   2   2   5      236.42      223.49      3.50 o 
   3   2   5      550.38      600.41      9.53 o 
   4   2   5       27.38       24.55      3.17 o 
   5   2   5       39.49       38.08      3.97 o 
   6   2   5        1.15        4.99      1.89 o 
   7   2   5      106.16      107.38      6.76 o 
   8   2   5      305.44      292.29      8.80 o 
   9   2   5       42.69       47.38     10.70 o 
  -9   3   5        0.99       -0.08      3.66 o 
  -8   3   5      225.05      207.93      8.07 o 
  -7   3   5        2.00        3.90      2.32 o 
  -6   3   5       40.69       47.08      3.42 o 
  -5   3   5       17.68       18.37      1.78 o 
  -4   3   5      149.89      153.61      3.63 o 
  -3   3   5      300.39      282.70      3.86 o 
  -2   3   5     1538.18     1475.60     10.25 o 
  -1   3   5        0.09       -0.45      0.50 o 
   0   3   5      373.88      369.25      4.22 o 
   1   3   5       10.62       14.49      1.05 o 
   2   3   5       21.34       42.29      2.69 o 
   3   3   5        4.04        7.88      0.82 o 
   4   3   5       86.28       78.29      2.69 o 
   5   3   5        7.28        8.57      1.84 o 
   6   3   5      382.56      384.37      9.02 o 
   7   3   5       96.68       98.25      8.80 o 
   8   3   5       52.24       62.64      6.56 o 
   9   3   5      111.05      113.06      8.99 o 
  -9   4   5        0.01        4.62      2.99 o 
  -8   4   5       13.88       13.27      2.80 o 
  -7   4   5        2.05        0.33      1.95 o 
  -6   4   5       26.17       19.17      2.89 o 
  -5   4   5       93.15      104.84      4.05 o 
  -4   4   5      239.71      239.90      4.04 o 
  -3   4   5        8.49        7.19      0.97 o 
  -2   4   5       95.05       93.32      2.25 o 
  -1   4   5     2207.87     2200.13     14.07 o 
   0   4   5      497.80      530.26      5.48 o 
   1   4   5        6.53       32.00      1.76 o 
   2   4   5      215.48      214.20      3.44 o 
   3   4   5       25.19       21.61      1.34 o 
   4   4   5       20.72       23.43      1.57 o 
   5   4   5     1389.67     1346.45     15.37 o 
   6   4   5       37.84       36.63      4.08 o 
   7   4   5      257.08      241.42      9.94 o 
   8   4   5        0.24       -0.37      2.17 o 
   9   4   5        1.26        7.24      3.11 o 
  -8   5   5        4.62        8.06      2.67 o 
  -7   5   5       47.44       45.51      4.37 o 
  -6   5   5       18.42       23.60      3.10 o 
  -5   5   5      114.41      109.83      3.66 o 
  -4   5   5      461.17      477.77      6.05 o 
  -3   5   5      582.65      585.21      6.38 o 
  -2   5   5      611.58      538.75      5.90 o 
  -1   5   5       67.51       68.28      2.15 o 
   0   5   5       14.65       20.71      2.44 o 
   1   5   5      122.64      122.15      2.72 o 
   2   5   5       42.27       44.34      1.93 o 
   3   5   5        4.94        9.16      1.21 o 
   4   5   5        6.83        8.12      1.09 o 
   5   5   5      286.23      276.75      8.32 o 
   6   5   5      125.87      121.23      7.56 o 
   7   5   5        3.51        0.61      4.60 o 
   8   5   5        0.11        1.84      2.59 o 
  -8   6   5       10.99       15.32      3.20 o 
  -7   6   5       16.92       12.97      2.71 o 
  -6   6   5        0.27        4.19      2.41 o 
  -5   6   5        5.97        9.28      1.82 o 
  -4   6   5      155.57      154.26      4.03 o 
  -3   6   5      301.90      324.09      5.57 o 
  -2   6   5      447.96      476.78      5.78 o 
  -1   6   5        4.16        0.53      0.68 o 
   0   6   5       72.76       65.17      2.30 o 
   1   6   5        0.76        0.26      0.71 o 
   2   6   5      126.28      141.03      3.16 o 
   3   6   5     1816.87     1819.58     13.65 o 
   4   6   5      222.50      220.41      4.13 o 
   5   6   5      659.68      631.20     12.53 o 
   6   6   5        1.16        3.27      1.97 o 
   7   6   5        5.15        5.06      2.09 o 
   8   6   5       29.92       37.41      5.47 o 
  -8   7   5       60.52       58.61      5.67 o 
  -7   7   5       47.07       40.30      4.39 o 
  -6   7   5        0.16       -1.66      1.66 o 
  -5   7   5       16.11       24.96      4.73 o 
  -4   7   5      443.22      446.24      7.25 o 
  -3   7   5      173.37      170.05      4.24 o 
  -2   7   5       27.67       36.36      1.98 o 
  -1   7   5      263.93      280.59      4.50 o 
   0   7   5        0.06        0.53      0.75 o 
   1   7   5      291.69      299.54      4.72 o 
   2   7   5      575.80      562.49      6.98 o 
   3   7   5       61.88       70.69      2.62 o 
   4   7   5       45.25       48.20      2.69 o 
   5   7   5     1095.96     1060.60     17.13 o 
   6   7   5       32.72       30.69      3.74 o 
   7   7   5       22.57       23.81      3.56 o 
   8   7   5       50.23       44.89      5.94 o 
  -8   8   5      208.38      200.30      9.38 o 
  -7   8   5      108.42      117.06     11.33 o 
  -6   8   5      241.68      253.30     11.71 o 
  -5   8   5      229.47      232.36      8.63 o 
  -4   8   5      150.27      152.30      4.41 o 
  -3   8   5       19.52       21.29      2.03 o 
  -2   8   5       34.49       39.74      2.15 o 
  -1   8   5       12.21       10.33      1.34 o 
   0   8   5      122.57      113.00      3.11 o 
   1   8   5        0.69       -0.26      0.74 o 
   2   8   5       21.49       22.44      2.37 o 
   3   8   5       11.37        8.44      1.91 o 
   4   8   5       72.29       64.05      3.18 o 
   5   8   5       96.93       95.61     10.55 o 
   6   8   5      204.12      197.90      7.70 o 
   7   8   5       50.55       50.71      5.07 o 
   8   8   5        2.47        4.23      2.67 o 
  -7   9   5       23.14       19.87      3.91 o 
  -6   9   5        0.26        2.44      2.16 o 
  -5   9   5      227.58      235.46      8.21 o 
  -4   9   5       26.37       27.45      2.45 o 
  -3   9   5      110.88      111.27      4.12 o 
  -2   9   5        3.43        3.89      1.24 o 
  -1   9   5        9.68       14.11      1.45 o 
   0   9   5       94.88       90.70      3.08 o 
   1   9   5       77.20       63.38      2.73 o 
   2   9   5       80.92       90.08      3.61 o 
   3   9   5        0.60        6.97      1.37 o 
   4   9   5       49.96       46.76      2.91 o 
   5   9   5      205.08      197.96      8.22 o 
   6   9   5       16.98        9.76      2.46 o 
   7   9   5      227.77      239.18     14.83 o 
  -7  10   5      165.29      171.89      9.16 o 
  -6  10   5       60.62       66.20      5.78 o 
  -5  10   5       38.93       46.69      3.96 o 
  -4  10   5       31.87       28.13      2.59 o 
  -3  10   5      327.00      314.18      6.69 o 
  -2  10   5       45.95       47.25      3.09 o 
  -1  10   5        3.64        4.22      1.29 o 
   0  10   5        0.66       -0.79      0.89 o 
   1  10   5      117.80       90.00      3.91 o 
   2  10   5        2.77        7.42      1.36 o 
   3  10   5       20.06       24.97      2.32 o 
   4  10   5       76.42       62.57      3.43 o 
   5  10   5        5.49        3.43      1.83 o 
   6  10   5       29.71       27.20      5.03 o 
   7  10   5        1.50        2.93      2.45 o 
  -6  11   5      338.08      340.29     19.16 o 
  -5  11   5      107.14      123.91      6.10 o 
  -4  11   5      449.99      433.24      9.97 o 
  -3  11   5       74.14       82.77      4.20 o 
  -2  11   5      148.02      148.02      4.85 o 
  -1  11   5     1007.50      889.12     11.44 o 
   0  11   5      134.22      111.41      5.00 o 
   1  11   5       42.55       43.47      2.88 o 
   2  11   5      158.99      128.32      4.48 o 
   3  11   5      156.61      142.48      4.76 o 
   4  11   5       29.80       24.81      2.45 o 
   5  11   5       49.43       37.54      4.13 o 
   6  11   5       12.38        7.87      3.28 o 
  -6  12   5       13.95       13.63      3.59 o 
  -5  12   5      230.13      242.64      7.86 o 
  -4  12   5       38.96       33.89      3.15 o 
  -3  12   5       88.55       97.99      4.73 o 
  -2  12   5        9.01        9.50      1.82 o 
  -1  12   5       48.06       51.83      3.86 o 
   0  12   5       12.41        9.60      2.00 o 
   1  12   5      193.93      155.68      5.60 o 
   2  12   5       14.96       12.36      1.85 o 
   3  12   5        6.82        6.33      1.64 o 
   4  12   5       11.25       12.94      2.03 o 
   5  12   5       20.34       17.09      3.33 o 
   6  12   5       23.48       21.88      3.60 o 
  -5  13   5       40.65       42.63      4.14 o 
  -4  13   5       14.70       16.78      2.62 o 
  -3  13   5       79.67       82.74      4.58 o 
  -2  13   5        0.37        3.76      1.92 o 
  -1  13   5      124.88      135.37      6.11 o 
   0  13   5       32.66       34.20      3.36 o 
   1  13   5        1.19        5.87      1.90 o 
   2  13   5      158.02      158.30      7.02 o 
   3  13   5        5.56        3.46      1.60 o 
   4  13   5        0.51        0.71      1.83 o 
   5  13   5        6.79        7.88      2.93 o 
  -4  14   5        8.93       12.51      3.13 o 
  -3  14   5       11.39       13.11      2.77 o 
  -2  14   5        4.73        0.23      1.94 o 
  -1  14   5       74.62       80.24      5.13 o 
   0  14   5      124.32      136.14     11.84 o 
   1  14   5        0.15        3.55      1.85 o 
   2  14   5       20.58       31.69      3.51 o 
   3  14   5        7.09        3.42      2.10 o 
   4  14   5       34.40       34.68      3.75 o 
  -2  15   5        7.19        8.47      2.58 o 
  -1  15   5       52.47       52.19      4.69 o 
   0  15   5        8.10        9.55      2.39 o 
   1  15   5        0.26        3.88      2.30 o 
   2  15   5       14.06       23.31      3.28 o 
  -9   0   6        1.50        0.58      3.49 o 
  -8   0   6      595.32      554.19     21.88 o 
  -7   0   6       16.71       14.59      4.17 o 
  -6   0   6     2106.40     2064.00     30.36 o 
  -5   0   6        8.93        8.16      2.47 o 
  -4   0   6       19.05       21.32      3.29 o 
  -3   0   6      477.39      451.62     10.45 o 
  -2   0   6      318.41      293.70      7.77 o 
  -1   0   6      409.60      433.92      8.96 o 
   0   0   6    11191.06    12138.14    104.29 o 
   1   0   6       37.69       54.31      5.47 o 
   2   0   6       32.36       50.08      5.47 o 
   3   0   6     1340.62     1432.44     29.27 o 
   4   0   6      119.94      125.68      8.06 o 
   5   0   6      270.48      245.80     12.09 o 
   6   0   6       83.50       97.66      9.02 o 
   7   0   6       95.00      114.55     10.46 o 
   8   0   6        4.90        7.00      3.65 o 
   9   0   6       85.90       84.62     10.46 o 
  -9   1   6        7.62       13.62      4.43 o 
  -8   1   6       88.22       94.10      5.53 o 
  -7   1   6       76.55       73.35      4.66 o 
  -6   1   6      338.62      328.38      8.81 o 
  -5   1   6        3.83        4.81      1.49 o 
  -4   1   6       53.85       43.89      2.96 o 
  -3   1   6        0.51        0.12      1.00 o 
  -2   1   6      438.64      448.50      6.91 o 
  -1   1   6      174.27      161.61      4.25 o 
   0   1   6      213.69      229.17      3.59 o 
   1   1   6      193.47      239.73      4.83 o 
   2   1   6     1391.41     1724.54     23.09 o 
   3   1   6        5.01       10.45      5.47 o 
   4   1   6        0.98        1.39      1.56 o 
   5   1   6        3.18        8.18      2.43 o 
   6   1   6       37.72       40.02      4.44 o 
   7   1   6       17.11       22.51      3.69 o 
   8   1   6       91.08       96.19      7.28 o 
   9   1   6        0.28        4.91      3.05 o 
  -9   2   6       12.75       14.37      6.71 o 
  -8   2   6      308.09      280.62     12.10 o 
  -7   2   6        4.24        7.79      1.93 o 
  -6   2   6       28.79       30.13      3.19 o 
  -5   2   6      102.76       98.41      4.25 o 
  -4   2   6        9.13        9.07      1.86 o 
  -3   2   6      234.51      224.24      5.19 o 
  -2   2   6     1308.84     1358.98     13.53 o 
  -1   2   6        0.96        1.32      0.57 o 
   0   2   6       77.00       49.17      1.67 o 
   1   2   6       17.15       19.63      1.35 o 
   2   2   6       60.25       89.95      2.41 o 
   3   2   6      395.94      406.36     10.00 o 
   4   2   6       30.66       23.60      3.19 o 
   5   2   6      114.36      105.34      5.90 o 
   6   2   6        0.80        0.16      1.51 o 
   7   2   6       76.90       74.74      5.10 o 
   8   2   6        2.29        4.96      1.94 o 
   9   2   6        0.60       -1.25      2.81 o 
  -8   3   6       21.95       18.39      3.38 o 
  -7   3   6       30.19       29.06      3.70 o 
  -6   3   6      180.70      196.29      5.89 o 
  -5   3   6       15.67       16.66      2.11 o 
  -4   3   6      158.69      163.82      7.13 o 
  -3   3   6       71.17       73.84      2.51 o 
  -2   3   6      115.82      127.90      2.44 o 
  -1   3   6      271.56      235.96      3.93 o 
   0   3   6       31.81       25.25      1.39 o 
   1   3   6        8.84       17.00      1.20 o 
   2   3   6      262.95      223.15      3.37 o 
   3   3   6       13.28       11.15      1.65 o 
   4   3   6       15.79       12.13      1.81 o 
   5   3   6        0.05       -0.51      1.20 o 
   6   3   6      547.08      519.91     11.01 o 
   7   3   6      212.58      204.04      7.23 o 
   8   3   6        0.16       -1.69      3.65 o 
  -8   4   6        0.98       -1.45      3.32 o 
  -7   4   6        4.63        4.21      2.64 o 
  -6   4   6       16.66       26.38      5.24 o 
  -5   4   6       42.04       43.36      3.11 o 
  -4   4   6       49.34       47.57      3.46 o 
  -3   4   6       25.44       28.27      1.97 o 
  -2   4   6       97.64      106.98      2.46 o 
  -1   4   6      317.60      308.08      4.17 o 
   0   4   6      303.52      332.60      4.39 o 
   1   4   6       19.26       28.79      1.70 o 
   2   4   6      112.47      107.02      2.54 o 
   3   4   6       62.15       61.53      2.08 o 
   4   4   6       24.09       23.49      2.25 o 
   5   4   6      645.25      615.25     10.35 o 
   6   4   6     1840.78     1743.11     22.12 o 
   7   4   6      116.14       98.14      7.77 o 
   8   4   6        1.53        3.44      2.78 o 
  -8   5   6       20.56       20.83      5.04 o 
  -7   5   6        0.02        1.84      1.99 o 
  -6   5   6       10.76        8.16      2.23 o 
  -5   5   6       18.47       34.07      3.46 o 
  -4   5   6      484.37      549.89      7.54 o 
  -3   5   6       92.87       86.64      2.59 o 
  -2   5   6     1106.79     1144.31      9.58 o 
  -1   5   6      402.16      396.09      5.05 o 
   0   5   6       47.17       51.72      2.08 o 
   1   5   6      196.98      204.31      3.64 o 
   2   5   6     1375.43     1277.95     10.45 o 
   3   5   6      278.31      256.04      4.19 o 
   4   5   6     2462.82     2447.47     22.45 o 
   5   5   6     1771.64     1734.63     18.63 o 
   6   5   6       48.50       34.89      3.85 o 
   7   5   6      189.24      180.04      9.06 o 
   8   5   6      256.02      259.95     11.50 o 
  -8   6   6        6.32        1.77      2.81 o 
  -7   6   6        6.46        5.53      2.45 o 
  -6   6   6        1.83        2.61      2.01 o 
  -5   6   6        2.93        2.00      2.31 o 
  -4   6   6       30.91       44.92      2.98 o 
  -3   6   6      335.18      327.30      4.95 o 
  -2   6   6      297.00      317.08      4.76 o 
  -1   6   6       66.12       61.10      2.33 o 
   0   6   6       56.13       45.66      2.11 o 
   1   6   6        5.42        5.28      0.97 o 
   2   6   6        0.33        2.69      0.89 o 
   3   6   6      136.82      135.99      3.37 o 
   4   6   6     1441.72     1453.56     23.09 o 
   5   6   6       30.23       26.53      3.20 o 
   6   6   6      356.24      332.51      9.70 o 
   7   6   6      263.40      231.90     10.44 o 
   8   6   6      146.51      140.60     10.55 o 
  -8   7   6       17.37       17.90      3.76 o 
  -7   7   6        4.12        5.90      2.85 o 
  -6   7   6        0.23       -0.07      1.98 o 
  -5   7   6      100.76      101.62      5.98 o 
  -4   7   6      430.77      407.75      8.11 o 
  -3   7   6        1.45        1.09      0.98 o 
  -2   7   6        8.71       17.02      1.54 o 
  -1   7   6       75.30       80.53      2.75 o 
   0   7   6      223.04      192.82      3.91 o 
   1   7   6      296.74      284.78      4.74 o 
   2   7   6      781.76      787.18      8.36 o 
   3   7   6        6.92        7.12      1.15 o 
   4   7   6      312.37      311.10      8.54 o 
   5   7   6      255.56      256.45      8.20 o 
   6   7   6       88.28       89.69      9.45 o 
   7   7   6        0.59        0.92      2.10 o 
   8   7   6        7.41       14.27      5.56 o 
  -7   8   6        0.08        1.25      2.37 o 
  -6   8   6       17.58       18.70      3.38 o 
  -5   8   6       23.00       19.56      3.16 o 
  -4   8   6        0.50        9.10      2.33 o 
  -3   8   6      154.91      139.58      4.19 o 
  -2   8   6        8.97       11.71      1.39 o 
  -1   8   6      257.21      257.60      4.67 o 
   0   8   6        3.74        0.56      0.89 o 
   1   8   6      106.24      110.57      3.20 o 
   2   8   6       10.54       14.96      1.48 o 
   3   8   6       47.37       47.52      2.76 o 
   4   8   6      616.42      576.43     12.13 o 
   5   8   6        2.13        2.60      2.62 o 
   6   8   6      151.76      137.83      7.56 o 
   7   8   6        9.70        9.47      2.84 o 
  -7   9   6       53.54       55.59      5.76 o 
  -6   9   6        7.24        7.81      3.00 o 
  -5   9   6        0.01       -1.10      1.99 o 
  -4   9   6       52.42       45.49      3.55 o 
  -3   9   6      127.11      119.69      4.19 o 
  -2   9   6        1.23        2.20      1.16 o 
  -1   9   6       36.58       37.08      2.65 o 
   0   9   6       67.16       75.12      3.02 o 
   1   9   6        8.80        9.15      1.29 o 
   2   9   6       63.08       55.10      3.02 o 
   3   9   6       75.45       56.01      3.08 o 
   4   9   6       16.52       17.37      2.84 o 
   5   9   6       36.42       37.89      4.10 o 
   6   9   6        0.82       -0.83      1.83 o 
   7   9   6        2.75       -0.34      2.75 o 
  -6  10   6      268.91      265.88     13.76 o 
  -5  10   6      401.38      414.53     11.70 o 
  -4  10   6      358.34      367.75      8.67 o 
  -3  10   6       76.91       72.80      3.75 o 
  -2  10   6      156.72      148.08      4.58 o 
  -1  10   6       64.14       75.11      3.60 o 
   0  10   6      179.95      144.21      3.81 o 
   1  10   6      826.23      711.96      9.78 o 
   2  10   6      304.64      254.54      6.17 o 
   3  10   6       81.81       56.01      3.28 o 
   4  10   6      133.78      147.97      6.96 o 
   5  10   6        5.65       11.22      2.44 o 
   6  10   6        7.21        8.94      3.07 o 
  -6  11   6       20.24       23.93      4.56 o 
  -5  11   6      158.55      181.91      9.59 o 
  -4  11   6        0.55        1.01      1.69 o 
  -3  11   6        0.36        0.93      1.40 o 
  -2  11   6        4.48        5.74      1.53 o 
  -1  11   6       18.43       19.40      2.07 o 
   0  11   6      323.59      306.67      7.45 o 
   1  11   6       28.23       32.84      2.65 o 
   2  11   6        5.40        2.75      1.41 o 
   3  11   6       74.85       70.97      5.75 o 
   4  11   6       52.13       37.12      5.32 o 
   5  11   6       19.88       33.69      4.88 o 
   6  11   6       26.66       29.70      4.14 o 
  -5  12   6       19.95       26.27      4.23 o 
  -4  12   6       24.27       25.86      3.22 o 
  -3  12   6      129.95      133.95      5.23 o 
  -2  12   6       56.48       51.53      3.50 o 
  -1  12   6        0.07       -1.25      1.62 o 
   0  12   6       37.17       31.00      3.19 o 
   1  12   6       66.04       67.98      4.46 o 
   2  12   6        8.14        6.88      1.70 o 
   3  12   6       30.37       35.21      2.91 o 
   4  12   6       28.02       36.79      4.23 o 
   5  12   6       60.91       77.23      6.24 o 
  -4  13   6       45.99       52.38      5.54 o 
  -3  13   6        0.34       -1.33      2.66 o 
  -2  13   6        0.68       -0.02      1.82 o 
  -1  13   6        6.16        8.03      2.07 o 
   0  13   6        3.96        9.43      2.17 o 
   1  13   6        1.76       -0.48      1.77 o 
   2  13   6       13.53        9.70      2.72 o 
   3  13   6        3.00       -0.14      2.82 o 
   4  13   6        0.01       -0.15      2.47 o 
  -3  14   6       22.99       25.99      4.12 o 
  -2  14   6       96.03       98.45      5.84 o 
  -1  14   6        9.40       21.92      3.11 o 
   0  14   6       12.16       13.62      2.79 o 
   1  14   6      210.70      222.01      7.33 o 
   2  14   6        1.27        6.26      2.10 o 
   3  14   6       14.48       15.89      3.06 o 
  -1  15   6      266.61      297.91      8.89 o 
   0  15   6      245.56      301.70      8.91 o 
   1  15   6       13.13       12.02      2.89 o 
  -8   1   7        0.36        3.80      2.14 o 
  -7   1   7        6.45        3.90      3.00 o 
  -6   1   7       10.58       13.92      2.56 o 
  -5   1   7       93.94       85.10      4.34 o 
  -4   1   7      153.56      145.30      7.93 o 
  -3   1   7      540.55      496.58      8.15 o 
  -2   1   7        6.51       20.79      2.00 o 
  -1   1   7       10.78       22.76      1.93 o 
   0   1   7       42.16       43.45      1.88 o 
   1   1   7      415.01      435.51      6.20 o 
   2   1   7      960.05      976.29     16.69 o 
   3   1   7        8.01        9.34      2.83 o 
   4   1   7      355.99      353.62     21.64 o 
   5   1   7       91.56       78.66      5.79 o 
   6   1   7       96.76       95.28      6.70 o 
   7   1   7      358.81      328.04     11.23 o 
   8   1   7       39.05       43.83      5.46 o 
  -8   2   7      483.68      455.58     12.69 o 
  -7   2   7        7.43        5.26      1.80 o 
  -6   2   7        0.29        1.99      1.74 o 
  -5   2   7        9.52        9.74      1.92 o 
  -4   2   7       15.45       17.65      2.23 o 
  -3   2   7       76.85       65.12      3.37 o 
  -2   2   7      372.97      349.46      6.45 o 
  -1   2   7       28.55       50.42      2.00 o 
   0   2   7       78.91       77.79      3.00 o 
   1   2   7     1141.42     1180.19     10.05 o 
   2   2   7        3.56        4.48      1.09 o 
   3   2   7      129.97      124.27      4.70 o 
   4   2   7      100.25      110.78      6.06 o 
   5   2   7       63.08       79.90      5.91 o 
   6   2   7      476.64      475.95     13.09 o 
   7   2   7      273.17      254.63      8.34 o 
   8   2   7        4.31        4.96      2.28 o 
  -8   3   7       45.41       43.46      5.65 o 
  -7   3   7        1.15        0.58      1.93 o 
  -6   3   7       94.35       95.27      6.41 o 
  -5   3   7       60.18       59.13      4.02 o 
  -4   3   7      197.26      184.79      9.26 o 
  -3   3   7       12.96       14.01      1.94 o 
  -2   3   7       74.74       79.84      3.21 o 
  -1   3   7        7.50        5.84      0.89 o 
   0   3   7       69.69       62.56      2.04 o 
   1   3   7        9.54        8.63      1.05 o 
   2   3   7      415.85      374.48      4.65 o 
   3   3   7      197.69      197.43      5.09 o 
   4   3   7      536.07      520.01     10.31 o 
   5   3   7      378.31      368.35      9.03 o 
   6   3   7      139.41      151.98      6.12 o 
   7   3   7      104.16       99.29      6.07 o 
   8   3   7      145.94      140.78      9.66 o 
  -8   4   7        0.06       -3.38      3.38 o 
  -7   4   7       45.86       36.82      6.13 o 
  -6   4   7       12.65       12.79      4.38 o 
  -5   4   7        9.00        9.24      1.77 o 
  -4   4   7       23.58       23.44      2.39 o 
  -3   4   7      480.08      494.76      8.31 o 
  -2   4   7       99.17       97.65      2.44 o 
  -1   4   7        2.71        1.85      1.05 o 
   0   4   7      113.98      108.74      2.66 o 
   1   4   7        5.89        4.33      0.91 o 
   2   4   7      238.42      226.61      3.78 o 
   3   4   7     2355.62     2336.98     29.64 o 
   4   4   7      168.16      156.14      4.90 o 
   5   4   7      161.32      152.66      8.49 o 
   6   4   7       29.73       24.98      4.11 o 
   7   4   7        9.29       11.98      3.11 o 
   8   4   7       14.30        9.52      3.74 o 
  -8   5   7        6.05        4.56      2.89 o 
  -7   5   7       27.11       31.16      4.02 o 
  -6   5   7      127.84      136.95      7.68 o 
  -5   5   7      172.80      162.86      6.59 o 
  -4   5   7      156.25      137.69      4.63 o 
  -3   5   7       48.69       48.17      2.51 o 
  -2   5   7       20.07       23.47      1.61 o 
  -1   5   7      103.65      104.27      2.72 o 
   0   5   7      247.71      232.76      4.00 o 
   1   5   7      260.63      244.36      4.16 o 
   2   5   7       11.57        9.15      1.32 o 
   3   5   7      226.73      207.16     10.77 o 
   4   5   7      233.93      226.10      6.40 o 
   5   5   7       62.59       75.49      4.26 o 
   6   5   7        3.23        0.04      2.30 o 
   7   5   7        4.93        2.43      2.48 o 
   8   5   7       77.54       86.30      8.44 o 
  -8   6   7        0.63        4.74      3.16 o 
  -7   6   7        2.11       -1.90      1.90 o 
  -6   6   7       57.46       54.02      5.04 o 
  -5   6   7        4.71        2.08      3.40 o 
  -4   6   7       94.64       94.65      4.54 o 
  -3   6   7        0.72        1.51      1.31 o 
  -2   6   7       13.23       17.11      1.49 o 
  -1   6   7       80.26      109.17      3.34 o 
   0   6   7       26.65       27.62      2.06 o 
   1   6   7     2080.54     2043.62     14.99 o 
   2   6   7      437.64      412.45      7.31 o 
   3   6   7      251.33      227.84      5.82 o 
   4   6   7       35.89       29.85      2.79 o 
   5   6   7        7.03        6.71      4.66 o 
   6   6   7       15.76       20.78      3.20 o 
   7   6   7       40.75       44.73      6.96 o 
   8   6   7       27.68       33.99      5.60 o 
  -7   7   7        0.84       -1.17      2.33 o 
  -6   7   7      167.65      156.29      7.92 o 
  -5   7   7      152.55      142.83      8.34 o 
  -4   7   7       30.85       29.88      3.54 o 
  -3   7   7       16.46       44.77      2.66 o 
  -2   7   7        6.59        3.00      1.41 o 
  -1   7   7      172.58      181.65      3.88 o 
   0   7   7      519.56      488.78      6.85 o 
   1   7   7        0.33        2.69      1.33 o 
   2   7   7        7.77        9.10      1.29 o 
   3   7   7     1971.11     1989.80     17.45 o 
   4   7   7       17.62       18.92      2.83 o 
   5   7   7       22.76       20.57      4.49 o 
   6   7   7       63.90       61.56      5.37 o 
   7   7   7       47.62       53.34      6.39 o 
  -7   8   7      166.98      166.68      8.91 o 
  -6   8   7       67.48       64.08      5.70 o 
  -5   8   7       11.69       20.08      3.43 o 
  -4   8   7        0.42        4.54      2.19 o 
  -3   8   7       49.77       59.41      3.70 o 
  -2   8   7      111.95      104.23      3.31 o 
  -1   8   7       93.16       83.19      3.06 o 
   0   8   7        4.11        3.54      1.02 o 
   1   8   7       60.88       50.78      2.56 o 
   2   8   7      144.85      130.11      3.50 o 
   3   8   7      106.46       94.31      4.44 o 
   4   8   7      241.11      244.23     12.35 o 
   5   8   7      134.96      141.12      7.24 o 
   6   8   7       13.32       16.44      3.08 o 
   7   8   7       10.99       10.24      2.88 o 
  -7   9   7       69.75       79.20      6.92 o 
  -6   9   7       10.48        3.92      3.35 o 
  -5   9   7       10.58        6.98      2.67 o 
  -4   9   7       14.06       10.96      2.62 o 
  -3   9   7       27.05       29.87      3.07 o 
  -2   9   7      152.36      144.30      4.31 o 
  -1   9   7      277.51      254.25      4.94 o 
   0   9   7        0.39        2.10      1.06 o 
   1   9   7        4.13       11.94      1.49 o 
   2   9   7       86.17       79.49      5.81 o 
   3   9   7      210.67      198.13      5.90 o 
   4   9   7        5.18        5.31      3.14 o 
   5   9   7      170.13      178.68      9.49 o 
   6   9   7        1.92        1.47      2.13 o 
  -6  10   7       20.75       21.67      4.73 o 
  -5  10   7      139.87      145.79      8.16 o 
  -4  10   7        0.04       -0.36      3.17 o 
  -3  10   7       83.55       86.39      4.79 o 
  -2  10   7       13.40       13.65      1.82 o 
  -1  10   7       62.63       52.42      3.20 o 
   0  10   7        5.56        8.26      1.36 o 
   1  10   7       57.43       53.18      3.58 o 
   2  10   7      175.02      152.33      4.58 o 
   3  10   7       11.92        6.31      1.91 o 
   4  10   7       83.02       68.85      5.36 o 
   5  10   7        6.88        9.82      2.78 o 
   6  10   7        7.63        6.22      2.75 o 
  -5  11   7        2.51        6.13      2.90 o 
  -4  11   7       48.86       52.66      5.14 o 
  -3  11   7      510.89      492.98     10.24 o 
  -2  11   7       82.00       72.02      3.93 o 
  -1  11   7       12.06       11.76      1.85 o 
   0  11   7      167.38      148.86      5.31 o 
   1  11   7      149.92      132.74      4.71 o 
   2  11   7       17.69       16.47      2.08 o 
   3  11   7       51.30       30.92      5.66 o 
   4  11   7        0.13        1.24      3.69 o 
   5  11   7      134.98      157.32      8.35 o 
  -5  12   7       10.30       17.07      4.29 o 
  -4  12   7        3.50        7.73      2.90 o 
  -3  12   7        5.49        6.16      2.49 o 
  -2  12   7        0.00        1.70      1.53 o 
  -1  12   7      155.17      132.09      5.77 o 
   0  12   7       59.63       55.78      4.20 o 
   1  12   7        2.86        3.13      1.72 o 
   2  12   7       34.71       49.68      3.51 o 
   3  12   7        1.23        4.36      2.07 o 
   4  12   7        7.53        2.30      2.38 o 
   5  12   7      145.99      154.31      8.62 o 
  -4  13   7        1.07        0.10      4.21 o 
  -3  13   7       74.61       99.25      5.87 o 
  -2  13   7       11.62        9.71      3.12 o 
  -1  13   7       12.36       15.29      2.56 o 
   0  13   7       42.99       43.01      3.83 o 
   1  13   7        0.02       -0.42      2.05 o 
   2  13   7       20.78       28.61      3.43 o 
   3  13   7       53.52       48.30      6.13 o 
   4  13   7        0.92        1.04      2.60 o 
  -2  14   7       73.91       86.87     10.46 o 
  -1  14   7        6.13        6.18      2.95 o 
   0  14   7       17.59       22.14      3.16 o 
   1  14   7       13.14       11.73      2.51 o 
   2  14   7        0.01        1.59      2.08 o 
  -8   0   8      228.46      225.57     11.62 o 
  -7   0   8        3.87        3.77      2.63 o 
  -6   0   8       50.25       40.67      5.05 o 
  -5   0   8      194.66      161.85     16.93 o 
  -4   0   8      198.07      194.62      7.89 o 
  -3   0   8      362.18      351.48     21.73 o 
  -2   0   8     3161.82     3230.11     62.66 o 
  -1   0   8       11.04       17.08      2.54 o 
   0   0   8        6.91        7.39      2.15 o 
   1   0   8      697.96      735.69     12.23 o 
   2   0   8       53.17      102.36      7.58 o 
   3   0   8      371.46      326.41     14.01 o 
   4   0   8      233.83      185.84     10.84 o 
   5   0   8       46.23       42.50      6.52 o 
   6   0   8       10.45        4.13      3.36 o 
   7   0   8       55.47       53.72      7.87 o 
   8   0   8       73.82       60.34      9.31 o 
  -8   1   8       49.77       52.50      4.71 o 
  -7   1   8        0.58        1.21      1.73 o 
  -6   1   8      107.97       94.69      5.13 o 
  -5   1   8        0.93        3.07      1.67 o 
  -4   1   8      104.64      101.36      5.23 o 
  -3   1   8        0.74        1.27      1.08 o 
  -2   1   8      194.18      197.52      8.63 o 
  -1   1   8      126.34      137.07      4.65 o 
   0   1   8      439.85      502.49      6.22 o 
   1   1   8        4.46        9.81      1.47 o 
   2   1   8        2.75        7.74      3.31 o 
   3   1   8       30.80       30.09      3.72 o 
   4   1   8       45.16       49.50      4.82 o 
   5   1   8       96.59       89.76      6.47 o 
   6   1   8      161.32      155.11      9.16 o 
   7   1   8       22.36       23.50      4.08 o 
   8   1   8      107.25      105.37     11.85 o 
  -8   2   8       21.31       21.80      4.21 o 
  -7   2   8       54.86       59.55      6.03 o 
  -6   2   8        0.13       -0.59      1.66 o 
  -5   2   8       59.23       57.65      3.92 o 
  -4   2   8      541.23      540.73      9.43 o 
  -3   2   8        3.72        1.36      1.22 o 
  -2   2   8       27.11       20.30      2.74 o 
  -1   2   8        6.58       11.15      1.20 o 
   0   2   8        6.97        9.06      1.19 o 
   1   2   8      348.12      366.86      5.21 o 
   2   2   8      181.37      164.50      5.37 o 
   3   2   8       39.92       38.36      3.39 o 
   4   2   8       12.64        8.55      1.84 o 
   5   2   8       34.15       32.81      3.53 o 
   6   2   8       19.89       13.39      2.48 o 
   7   2   8        0.05        0.57      2.74 o 
   8   2   8        5.51        4.07      6.14 o 
  -8   3   8      104.44       99.64      7.63 o 
  -7   3   8        0.01       -1.96      1.96 o 
  -6   3   8      129.15      135.26      5.64 o 
  -5   3   8       65.14       62.20      4.02 o 
  -4   3   8       10.59       16.05      2.14 o 
  -3   3   8       26.79       23.13      2.39 o 
  -2   3   8       58.44       54.98      3.18 o 
  -1   3   8        1.06        4.35      0.85 o 
   0   3   8      499.73      465.38      5.50 o 
   1   3   8      111.37      100.80      2.62 o 
   2   3   8       64.68       58.61      2.12 o 
   3   3   8       53.59       47.30      3.70 o 
   4   3   8      435.40      411.94      9.47 o 
   5   3   8      301.87      305.05      8.53 o 
   6   3   8       65.58       63.84      5.69 o 
   7   3   8       98.78      111.61      6.56 o 
   8   3   8       86.80       84.37      8.11 o 
  -8   4   8        7.18        7.94      2.90 o 
  -7   4   8        3.44        4.32      2.94 o 
  -6   4   8       33.04       37.58      4.23 o 
  -5   4   8        0.57        1.50      1.56 o 
  -4   4   8       56.19       82.07      4.17 o 
  -3   4   8       70.28       83.83      3.96 o 
  -2   4   8        4.09        4.65      1.30 o 
  -1   4   8      130.71      136.85      3.03 o 
   0   4   8        1.09        1.18      0.84 o 
   1   4   8       21.54       21.93      1.58 o 
   2   4   8       36.41       32.62      1.81 o 
   3   4   8     1415.97     1377.98     15.57 o 
   4   4   8     2298.69     2299.15     26.00 o 
   5   4   8       26.93       29.24      3.91 o 
   6   4   8       28.32       29.37      3.43 o 
   7   4   8       92.46       87.73     13.43 o 
   8   4   8       50.34       61.20      7.09 o 
  -7   5   8        8.39        8.46      5.40 o 
  -6   5   8      169.26      142.65      7.40 o 
  -5   5   8       18.35       17.40      2.73 o 
  -4   5   8      215.15      221.66      8.06 o 
  -3   5   8      159.67      178.26      5.21 o 
  -2   5   8        0.00       33.33      2.68 o 
  -1   5   8      240.11      239.99      4.15 o 
   0   5   8     1331.77     1329.34     16.56 o 
   1   5   8      295.64      279.97      4.88 o 
   2   5   8     2119.66     2061.03     15.12 o 
   3   5   8     1361.10     1293.88     15.16 o 
   4   5   8      180.71      162.47      5.19 o 
   5   5   8      111.74      108.20      5.78 o 
   6   5   8      262.20      243.29     10.36 o 
   7   5   8       26.53       27.16      4.71 o 
  -7   6   8        0.15       -2.05      3.58 o 
  -6   6   8        2.21        3.30      2.25 o 
  -5   6   8      132.15      133.03      7.29 o 
  -4   6   8       41.58       41.33      5.21 o 
  -3   6   8        7.07        6.45      2.40 o 
  -2   6   8       83.81      118.72      3.59 o 
  -1   6   8       17.61       22.72      1.73 o 
   0   6   8        0.61        1.41      0.93 o 
   1   6   8      440.38      439.49      6.11 o 
   2   6   8     2028.44     2037.84     15.44 o 
   3   6   8        5.35        6.90      1.59 o 
   4   6   8       71.73       71.10      4.10 o 
   5   6   8      334.35      342.59      9.85 o 
   6   6   8      161.12      177.29      9.53 o 
   7   6   8        1.18       -1.15      2.58 o 
  -7   7   8       64.42       52.84      6.25 o 
  -6   7   8      150.11      146.14      8.01 o 
  -5   7   8        2.47        5.13      2.23 o 
  -4   7   8        0.03       -0.51      1.80 o 
  -3   7   8       72.48       73.11      3.98 o 
  -2   7   8      172.51      163.70      4.34 o 
  -1   7   8       66.57       64.30      2.77 o 
   0   7   8     1004.15      983.87      9.88 o 
   1   7   8       40.68       40.67      2.33 o 
   2   7   8      127.19      127.37      3.94 o 
   3   7   8      210.49      202.83      7.37 o 
   4   7   8       38.95       56.30      5.22 o 
   5   7   8       14.87       12.05      3.07 o 
   6   7   8      164.29      186.22      8.87 o 
   7   7   8        1.86        5.70      3.50 o 
  -6   8   8        0.14       -0.66      2.49 o 
  -5   8   8       65.49       72.60      5.80 o 
  -4   8   8        0.09       -2.57      2.78 o 
  -3   8   8       53.55       56.88      4.67 o 
  -2   8   8        4.97       10.71      1.65 o 
  -1   8   8      164.41      166.45      4.00 o 
   0   8   8        0.00       -0.95      0.95 o 
   1   8   8      104.95      102.05      3.49 o 
   2   8   8      469.14      447.06      6.66 o 
   3   8   8        2.77        5.00      2.13 o 
   4   8   8       54.35       59.86      4.96 o 
   5   8   8       16.30       20.30      3.74 o 
   6   8   8       78.16       93.00      6.74 o 
  -6   9   8        4.57        0.89      3.32 o 
  -5   9   8       55.02       57.02      5.49 o 
  -4   9   8        0.05        0.12      1.89 o 
  -3   9   8        2.35        3.16      1.97 o 
  -2   9   8       46.14       49.06      3.50 o 
  -1   9   8        0.89        2.73      1.16 o 
   0   9   8       50.87       44.59      2.58 o 
   1   9   8       15.84        7.99      1.39 o 
   2   9   8       21.10       19.19      3.63 o 
   3   9   8        6.58        4.44      3.39 o 
   4   9   8        1.15        0.33      1.74 o 
   5   9   8        0.24        1.31      2.91 o 
   6   9   8        0.00       -0.57      2.27 o 
  -6  10   8      119.68      120.42      8.03 o 
  -5  10   8       51.33       51.23      5.45 o 
  -4  10   8      100.48      109.82      7.39 o 
  -3  10   8        3.02        8.27      2.58 o 
  -2  10   8       49.88       52.14      3.77 o 
  -1  10   8      477.83      429.67      7.80 o 
   0  10   8      165.78      147.54      4.06 o 
   1  10   8       28.48       26.88      2.43 o 
   2  10   8      184.94      181.25      5.08 o 
   3  10   8        1.20        0.11      2.88 o 
   4  10   8        7.65        5.77      4.00 o 
   5  10   8       77.96      105.46      7.05 o 
   6  10   8        0.04        0.96      5.67 o 
  -5  11   8        5.39       11.02      3.53 o 
  -4  11   8        2.89        6.80      3.02 o 
  -3  11   8       20.08       24.94      3.61 o 
  -2  11   8      154.81      150.21      5.75 o 
  -1  11   8        1.06        0.67      1.41 o 
   0  11   8        4.74        3.59      1.74 o 
   1  11   8       53.48       44.96      3.18 o 
   2  11   8        4.22        3.08      1.44 o 
   3  11   8       28.62       37.82      3.95 o 
   4  11   8       32.63       34.33      4.07 o 
   5  11   8        8.09       11.27      2.94 o 
  -4  12   8       39.94       46.63      5.18 o 
  -3  12   8        1.55        7.31      2.74 o 
  -2  12   8       12.13       13.86      2.97 o 
  -1  12   8       19.15       26.54      3.52 o 
   0  12   8        0.78        1.61      1.86 o 
   1  12   8        0.22       -0.77      1.58 o 
   2  12   8       26.22       34.21      3.32 o 
   3  12   8       60.29       84.28      6.08 o 
   4  12   8       51.48       60.56      5.36 o 
  -3  13   8       11.25        8.60      3.26 o 
  -2  13   8        8.36        9.11      3.28 o 
  -1  13   8        1.69       -0.96      2.24 o 
   0  13   8        0.16        2.40      2.45 o 
   1  13   8        2.03        0.78      1.97 o 
   2  13   8        2.33        4.01      2.53 o 
   3  13   8       15.06       12.51      4.11 o 
  -1  14   8      115.63      134.52      7.85 o 
   0  14   8        1.90        0.29      2.17 o 
   1  14   8        1.87        5.91      2.47 o 
  -8   1   9        4.62        2.07      3.05 o 
  -7   1   9       39.58       41.18      4.21 o 
  -6   1   9       53.74       58.20      4.37 o 
  -5   1   9      204.86      199.37      7.53 o 
  -4   1   9        8.71        6.21      1.94 o 
  -3   1   9       24.08       29.19      2.51 o 
  -2   1   9       70.24       73.61      4.36 o 
  -1   1   9       59.22       64.69      3.86 o 
   0   1   9      214.01      211.07      4.10 o 
   1   1   9        2.43        6.38      1.11 o 
   2   1   9      213.45      229.65      6.57 o 
   3   1   9      140.82      102.69     10.75 o 
   4   1   9       15.19       10.11      2.71 o 
   5   1   9      184.25      154.62      7.80 o 
   6   1   9      184.81      186.50     11.08 o 
   7   1   9       38.12       34.48      8.01 o 
   8   1   9        9.90       12.03      3.14 o 
  -7   2   9        5.57        8.41      2.34 o 
  -6   2   9        1.10       -1.24      1.68 o 
  -5   2   9        0.16        5.35      1.90 o 
  -4   2   9      293.74      288.15      8.21 o 
  -3   2   9       18.51       18.00      2.49 o 
  -2   2   9       15.17       20.66      2.17 o 
  -1   2   9      804.37      815.02     10.80 o 
   0   2   9        5.58        5.04      1.10 o 
   1   2   9      201.05      204.37      4.29 o 
   2   2   9      270.43      246.49      6.78 o 
   3   2   9        3.78        6.96      3.04 o 
   4   2   9      578.84      537.86     11.24 o 
   5   2   9      511.96      449.44     10.72 o 
   6   2   9        0.11        0.97      3.17 o 
   7   2   9        0.06        1.01      2.08 o 
  -7   3   9        6.03        6.87      2.84 o 
  -6   3   9        3.22        4.39      2.00 o 
  -5   3   9       14.82       13.11      2.32 o 
  -4   3   9        1.12        5.42      1.70 o 
  -3   3   9        4.26        8.90      1.69 o 
  -2   3   9      125.82      121.84      4.29 o 
  -1   3   9       62.27       67.89      3.44 o 
   0   3   9      417.00      385.11      5.89 o 
   1   3   9      505.38      480.44      6.57 o 
   2   3   9      566.27      544.16     10.39 o 
   3   3   9      511.23      478.70     10.17 o 
   4   3   9      236.50      225.95      7.22 o 
   5   3   9       26.22       24.05      3.26 o 
   6   3   9      198.35      192.96      8.97 o 
   7   3   9       18.64       18.74      5.71 o 
  -7   4   9        8.25        7.52      2.79 o 
  -6   4   9        0.31        0.26      2.08 o 
  -5   4   9       79.21       78.76      4.86 o 
  -4   4   9        0.72        2.88      1.50 o 
  -3   4   9        0.01       -0.29      1.15 o 
  -2   4   9       18.72       26.26      2.48 o 
  -1   4   9        3.07       37.22      2.74 o 
   0   4   9      517.66      517.15      7.10 o 
   1   4   9     1884.73     1831.81     13.87 o 
   2   4   9      230.32      209.03      5.43 o 
   3   4   9       13.02       15.77      2.36 o 
   4   4   9       77.54       79.39      8.97 o 
   5   4   9       27.00       30.30      3.48 o 
   6   4   9        2.03        3.02      2.00 o 
   7   4   9        0.03       -3.39      5.37 o 
  -7   5   9       38.88       43.47      4.95 o 
  -6   5   9       34.91       32.03      4.01 o 
  -5   5   9       14.89       12.31      2.69 o 
  -4   5   9        7.77        9.99      1.87 o 
  -3   5   9       41.95       50.82      3.49 o 
  -2   5   9      343.09      348.13      7.34 o 
  -1   5   9      457.98      436.46      7.99 o 
   0   5   9       25.49       25.53      2.39 o 
   1   5   9       45.89       53.30      2.48 o 
   2   5   9      295.27      281.18      6.49 o 
   3   5   9      141.17      151.21      5.01 o 
   4   5   9        8.49        6.93      2.08 o 
   5   5   9       33.09       32.64      5.47 o 
   6   5   9       59.60       62.22     12.14 o 
   7   5   9        0.35        2.49      2.90 o 
  -7   6   9       10.21        6.35      3.03 o 
  -6   6   9       20.15       13.20      4.08 o 
  -5   6   9        1.14        2.31      2.11 o 
  -4   6   9        0.24        4.30      2.01 o 
  -3   6   9      166.06      168.22      5.46 o 
  -2   6   9       11.74       11.46      2.10 o 
  -1   6   9     1136.02     1095.24     11.73 o 
   0   6   9      426.46      433.55      6.24 o 
   1   6   9        4.51       16.96      1.60 o 
   2   6   9      101.00       97.29      4.38 o 
   3   6   9       18.94       22.69      2.53 o 
   4   6   9        0.03       -1.17      1.17 o 
   5   6   9       58.06       69.30      5.51 o 
   6   6   9       73.29       80.93      7.54 o 
   7   6   9       83.44       98.93      8.71 o 
  -6   7   9       12.99       13.75      4.33 o 
  -5   7   9        8.69       11.22      3.07 o 
  -4   7   9        4.98        6.19      2.33 o 
  -3   7   9       36.58       41.60      4.18 o 
  -2   7   9      296.94      301.60      7.13 o 
  -1   7   9      114.20      137.89      4.21 o 
   0   7   9        7.16        8.75      1.33 o 
   1   7   9     1712.48     1683.11     15.58 o 
   2   7   9       12.03       14.42      1.97 o 
   3   7   9       13.23       16.39      2.28 o 
   4   7   9       37.70       46.49      9.22 o 
   5   7   9       74.53       79.82      5.94 o 
   6   7   9        0.01        3.68      2.78 o 
  -6   8   9       18.91       30.78      4.43 o 
  -5   8   9       23.91       27.84      4.18 o 
  -4   8   9       96.69       99.08      6.57 o 
  -3   8   9      229.47      239.88      9.02 o 
  -2   8   9       20.95       22.71      3.23 o 
  -1   8   9       73.12       63.45      3.37 o 
   0   8   9      186.93      176.24      4.25 o 
   1   8   9       44.29       43.21      2.53 o 
   2   8   9      172.69      172.13      5.41 o 
   3   8   9      163.49      168.41      6.62 o 
   4   8   9       45.71       45.04      8.49 o 
   5   8   9       29.71       32.82      4.05 o 
   6   8   9      175.04      195.63      9.13 o 
  -6   9   9        8.66        8.91      3.31 o 
  -5   9   9       77.37       72.54      6.22 o 
  -4   9   9      147.42      166.06      8.27 o 
  -3   9   9      257.88      258.14      8.84 o 
  -2   9   9       73.34       67.52      5.23 o 
  -1   9   9        4.06        6.45      1.54 o 
   0   9   9       45.65       41.02      2.59 o 
   1   9   9      107.64      121.28      3.91 o 
   2   9   9        0.07        3.10      1.97 o 
   3   9   9       37.82       45.47      4.45 o 
   4   9   9       52.87       73.47      5.55 o 
   5   9   9      182.34      217.45      8.69 o 
  -5  10   9       95.20       97.34      7.67 o 
  -4  10   9       19.58       21.37      4.58 o 
  -3  10   9        8.25        6.96      2.54 o 
  -2  10   9        0.02       -0.13      1.87 o 
  -1  10   9       62.33       57.23      3.99 o 
   0  10   9      203.13      189.16      5.20 o 
   1  10   9       11.62       13.09      1.82 o 
   2  10   9      100.76      105.05      6.04 o 
   3  10   9       26.43       32.07      4.93 o 
   4  10   9       18.83       29.40      3.78 o 
   5  10   9      122.73      130.88      7.88 o 
  -4  11   9       58.49       46.71      5.19 o 
  -3  11   9        0.84        2.36      3.63 o 
  -2  11   9       69.17       60.69      5.23 o 
  -1  11   9       64.95       65.60      5.03 o 
   0  11   9        2.57       -1.75      1.75 o 
   1  11   9        7.66        1.84      1.71 o 
   2  11   9       17.03       21.16      3.26 o 
   3  11   9       84.74      107.79      7.25 o 
   4  11   9       14.10       18.90      4.59 o 
  -3  12   9       80.88       66.04      6.01 o 
  -2  12   9       71.19       66.76      5.77 o 
  -1  12   9        6.19       10.28      5.04 o 
   0  12   9       61.81       73.44      5.55 o 
   1  12   9        0.83        4.39      1.89 o 
   2  12   9        0.05        3.74      3.50 o 
   3  12   9      312.05      347.66     10.74 o 
  -2  13   9        0.19        0.72      4.08 o 
  -1  13   9        0.02        0.30      3.29 o 
   0  13   9       33.57       41.39      8.97 o 
   1  13   9      149.22      169.82      8.29 o 
   2  13   9        5.33       17.19      8.11 o 
  -7   0  10      108.66      103.07      9.27 o 
  -6   0  10       91.23       74.93      7.09 o 
  -5   0  10      136.08      137.64      8.45 o 
  -4   0  10      518.68      498.35     17.27 o 
  -3   0  10       49.18       38.11      4.37 o 
  -2   0  10       10.81       21.03      3.22 o 
  -1   0  10      167.46      172.98      7.01 o 
   0   0  10       10.23        4.89      3.17 o 
   1   0  10      235.01      213.59      9.83 o 
   2   0  10      444.16      366.71     16.02 o 
   3   0  10        0.91        2.01      2.59 o 
   4   0  10       25.09       23.89      5.37 o 
   5   0  10       20.43       15.73      4.70 o 
   6   0  10       80.28       70.90      9.59 o 
   7   0  10       73.17       64.09      9.50 o 
  -7   1  10        0.10       -2.18      2.18 o 
  -6   1  10       16.82       12.10      3.50 o 
  -5   1  10       32.27       35.45      3.58 o 
  -4   1  10       67.35       72.45      5.04 o 
  -3   1  10       30.28       28.03      3.12 o 
  -2   1  10       24.91       28.35      2.68 o 
  -1   1  10        0.11        0.46      1.65 o 
   0   1  10        2.98        1.90      1.11 o 
   1   1  10      137.91      125.21      5.06 o 
   2   1  10       10.44       16.56      2.41 o 
   3   1  10      168.81      139.01      5.92 o 
   4   1  10      185.66      147.74      7.97 o 
   5   1  10       52.49       47.00      5.36 o 
   6   1  10      105.34       99.05      7.73 o 
   7   1  10       34.75       33.08      5.22 o 
  -7   2  10       10.99        9.66      4.07 o 
  -6   2  10      148.66      149.50      6.62 o 
  -5   2  10        5.13       15.81      3.49 o 
  -4   2  10        7.46        8.01      2.03 o 
  -3   2  10       50.76       46.89      3.69 o 
  -2   2  10        9.76       11.66      1.83 o 
  -1   2  10      181.37      190.00      5.24 o 
   0   2  10      232.27      237.54      5.57 o 
   1   2  10        2.45        3.78      1.47 o 
   2   2  10       30.28       15.95      2.31 o 
   3   2  10        2.15        2.92      1.96 o 
   4   2  10       28.42       28.56      3.34 o 
   5   2  10        6.81        3.64      1.99 o 
   6   2  10       25.05       25.34      3.59 o 
   7   2  10       17.34       21.58      3.63 o 
  -7   3  10       36.96       33.81      4.60 o 
  -6   3  10        0.30        4.30      2.02 o 
  -5   3  10        0.30        2.18      1.61 o 
  -4   3  10       94.77      101.83      4.99 o 
  -3   3  10        0.76        3.84      2.06 o 
  -2   3  10      386.68      383.92      7.86 o 
  -1   3  10      151.51      152.55      4.72 o 
   0   3  10       74.77       73.05      4.46 o 
   1   3  10      143.74      129.74     10.94 o 
   2   3  10      197.00      177.29      6.10 o 
   3   3  10      171.10      184.30      6.52 o 
   4   3  10      361.48      343.63      9.29 o 
   5   3  10      199.43      194.70      7.59 o 
   6   3  10       79.50       82.65      5.95 o 
   7   3  10        4.19        2.49      2.38 o 
  -7   4  10        0.80       -1.85      2.79 o 
  -6   4  10       13.98        7.54      2.83 o 
  -5   4  10       24.12       18.92      2.62 o 
  -4   4  10       67.92       72.34      4.42 o 
  -3   4  10      165.30      159.19      5.33 o 
  -2   4  10       28.55       44.82      3.28 o 
  -1   4  10        1.83       20.67      2.32 o 
   0   4  10       37.78       39.62      2.89 o 
   1   4  10     1211.35     1200.18     22.30 o 
   2   4  10     1403.91     1387.71     18.79 o 
   3   4  10        3.43        2.69      1.55 o 
   4   4  10       78.37       88.98      5.47 o 
   5   4  10       68.43       64.29      5.08 o 
   6   4  10       86.25       95.74      6.33 o 
   7   4  10       13.06        3.57      5.90 o 
  -6   5  10       47.54       44.96      5.02 o 
  -5   5  10       76.24       74.55      5.77 o 
  -4   5  10       31.17       32.96      3.17 o 
  -3   5  10      190.09      196.65      6.02 o 
  -2   5  10      790.72      797.15     12.04 o 
  -1   5  10      135.57      135.76      4.70 o 
   0   5  10      963.82      939.85     12.35 o 
   1   5  10      440.59      421.54      8.06 o 
   2   5  10      176.84      178.28      5.32 o 
   3   5  10       67.58       78.76      7.87 o 
   4   5  10      134.81      124.95      6.35 o 
   5   5  10       12.03       15.59      2.73 o 
   6   5  10       76.60       78.16      9.59 o 
  -6   6  10        3.08        2.49      3.71 o 
  -5   6  10        0.31        2.83      2.46 o 
  -4   6  10       48.80       55.10      5.33 o 
  -3   6  10        7.51       11.63      2.23 o 
  -2   6  10        0.33        0.33      1.36 o 
  -1   6  10      600.12      623.87     10.38 o 
   0   6  10     1287.37     1270.28     15.21 o 
   1   6  10        0.01        9.66      1.69 o 
   2   6  10       10.55       12.58      1.92 o 
   3   6  10      163.02      161.97      5.45 o 
   4   6  10      160.00      155.72      5.80 o 
   5   6  10       15.14       17.28      3.80 o 
   6   6  10      101.59      116.68     15.83 o 
  -6   7  10        1.24        5.22      2.67 o 
  -5   7  10       28.73       22.99      3.89 o 
  -4   7  10       66.76       66.50      6.70 o 
  -3   7  10        2.39        6.70      2.23 o 
  -2   7  10      641.84      646.00     11.09 o 
  -1   7  10       26.94       28.34      2.86 o 
   0   7  10       17.44       21.55      2.38 o 
   1   7  10      142.88      144.07      4.93 o 
   2   7  10        9.07       17.50      2.25 o 
   3   7  10       53.79       53.97      3.89 o 
   4   7  10      500.36      503.10     12.12 o 
   5   7  10       58.68       72.07      5.84 o 
   6   7  10       57.42       62.12      7.36 o 
  -5   8  10        0.24        5.23      2.88 o 
  -4   8  10        2.90        5.81      3.77 o 
  -3   8  10      135.33      142.05      7.40 o 
  -2   8  10        4.11        2.82      2.08 o 
  -1   8  10       66.50       63.89      4.14 o 
   0   8  10      155.93      157.33      5.35 o 
   1   8  10        1.86        4.36      1.88 o 
   2   8  10        3.77        1.54      1.90 o 
   3   8  10       31.01       39.73      4.10 o 
   4   8  10       30.06       45.43      5.46 o 
   5   8  10       18.30       29.23      4.03 o 
  -5   9  10        2.43        8.82      2.96 o 
  -4   9  10       28.93       31.96      5.74 o 
  -3   9  10        2.10        1.34      2.11 o 
  -2   9  10       25.42       28.31      3.72 o 
  -1   9  10        3.16        6.39      2.18 o 
   0   9  10       10.65        8.58      1.93 o 
   1   9  10        0.02       -0.29      1.63 o 
   2   9  10       14.05       14.43      2.71 o 
   3   9  10        5.78        6.42      2.25 o 
   4   9  10        6.33        8.74      3.62 o 
   5   9  10      206.21      245.26      9.42 o 
  -4  10  10        3.97        3.86      2.92 o 
  -3  10  10      131.22      131.30      7.67 o 
  -2  10  10       50.90       46.26      4.50 o 
  -1  10  10        4.12       -2.31      2.31 o 
   0  10  10      146.85      147.05      6.68 o 
   1  10  10        1.34        4.55      2.49 o 
   2  10  10        4.04        2.56      2.20 o 
   3  10  10       66.59       94.12      6.29 o 
   4  10  10        1.66        6.41      2.71 o 
  -3  11  10        5.43        2.59      2.83 o 
  -2  11  10        0.73       -2.26      2.26 o 
  -1  11  10        8.08        5.71      2.51 o 
   0  11  10        7.41        6.43      3.98 o 
   1  11  10       22.14       32.71      6.43 o 
   2  11  10        8.94        8.78      2.57 o 
   3  11  10        2.22        4.14      2.51 o 
  -2  12  10        2.53       -2.36      3.00 o 
  -1  12  10       11.06       12.93      4.05 o 
   0  12  10        2.30        3.98      3.50 o 
   1  12  10       33.72       48.16      7.96 o 
   2  12  10        5.71        8.20      3.19 o 
  -6   1  11       18.67       27.78      4.72 o 
  -5   1  11       25.76       24.62      3.04 o 
  -4   1  11       58.71       61.98      4.36 o 
  -3   1  11        0.30       -1.14      1.33 o 
  -2   1  11        1.63        0.30      1.43 o 
  -1   1  11       14.52       15.84      2.12 o 
   0   1  11       38.67       39.43      2.87 o 
   1   1  11      117.19       93.98      6.82 o 
   2   1  11       11.80       13.10      2.25 o 
   3   1  11       35.33       40.26      3.80 o 
   4   1  11      312.49      285.45      8.67 o 
   5   1  11       26.16       21.11      4.03 o 
   6   1  11       12.45       20.61      3.45 o 
  -6   2  11      164.47      168.26     10.18 o 
  -5   2  11       18.21       20.49      2.82 o 
  -4   2  11        4.77        5.63      2.24 o 
  -3   2  11      325.80      330.36      7.86 o 
  -2   2  11       26.81       28.02      2.82 o 
  -1   2  11      165.21      152.31      7.67 o 
   0   2  11      232.83      217.68      7.17 o 
   1   2  11       16.07       10.63      2.72 o 
   2   2  11      450.33      407.18     10.29 o 
   3   2  11      386.59      315.71      8.84 o 
   4   2  11        3.12       13.00      2.54 o 
   5   2  11       34.09       52.49      5.93 o 
   6   2  11        2.98        1.83      2.34 o 
  -6   3  11       10.45        9.91      2.55 o 
  -5   3  11        0.30        0.47      1.99 o 
  -4   3  11      143.13      143.02      5.96 o 
  -3   3  11       90.90       79.34      4.53 o 
  -2   3  11      166.01      159.50      5.33 o 
  -1   3  11      490.90      458.64      8.60 o 
   0   3  11      417.06      391.29      8.24 o 
   1   3  11      289.17      278.83     10.31 o 
   2   3  11      196.78      194.78      7.32 o 
   3   3  11        1.40        1.74      2.08 o 
   4   3  11      175.39      166.98      6.82 o 
   5   3  11        0.19        0.82      3.36 o 
   6   3  11       53.79       78.37      8.50 o 
  -6   4  11       26.83       17.34      3.54 o 
  -5   4  11        0.05       -0.39      1.76 o 
  -4   4  11        0.68        4.03      1.64 o 
  -3   4  11       12.69       14.88      2.18 o 
  -2   4  11      497.03      479.70      9.32 o 
  -1   4  11      780.09      731.96     11.27 o 
   0   4  11      123.91      123.83      4.65 o 
   1   4  11       17.33       26.66      3.93 o 
   2   4  11       83.96       87.42      6.49 o 
   3   4  11        8.19        8.20      2.07 o 
   4   4  11       17.90       26.22      3.46 o 
   5   4  11       10.45       18.11      4.60 o 
   6   4  11       69.44       74.70      5.98 o 
  -6   5  11        0.14       -2.49      2.49 o 
  -5   5  11        8.23        8.24      3.01 o 
  -4   5  11      237.96      235.90      7.15 o 
  -3   5  11      341.78      324.82      8.07 o 
  -2   5  11       48.45       57.01      4.00 o 
  -1   5  11        0.78        2.78      1.54 o 
   0   5  11      209.11      208.08      5.91 o 
   1   5  11      101.61      107.53     23.17 o 
   2   5  11        1.81        4.06      1.79 o 
   3   5  11       64.99       63.15      4.84 o 
   4   5  11       13.78       14.71      2.75 o 
   5   5  11        0.66        1.55      1.90 o 
   6   5  11        0.29        9.54      3.58 o 
  -5   6  11      144.24      131.67      7.71 o 
  -4   6  11       19.15       20.75      3.33 o 
  -3   6  11      324.32      318.99      8.12 o 
  -2   6  11      220.15      214.23      6.49 o 
  -1   6  11       31.85       35.65      3.30 o 
   0   6  11      129.47      139.55      5.22 o 
   1   6  11       35.47       49.70      5.43 o 
   2   6  11       14.05       21.99      4.89 o 
   3   6  11       57.30       75.63      5.33 o 
   4   6  11       71.61       90.73      5.98 o 
   5   6  11       36.48       56.79      8.30 o 
  -5   7  11        0.49        0.24      2.88 o 
  -4   7  11      133.84      136.83      7.78 o 
  -3   7  11      226.37      213.86      8.12 o 
  -2   7  11       30.45       36.41      3.44 o 
  -1   7  11      764.33      784.10     12.46 o 
   0   7  11       11.63        9.82      1.96 o 
   1   7  11        4.07       13.20      3.35 o 
   2   7  11        3.67        4.38      1.96 o 
   3   7  11       58.12       56.52      4.11 o 
   4   7  11        5.10        3.23      2.55 o 
   5   7  11      439.41      492.20     16.04 o 
  -5   8  11      219.28      204.00     15.59 o 
  -4   8  11       10.91       18.10      5.42 o 
  -3   8  11       24.83       18.74      3.43 o 
  -2   8  11      134.60      128.18      7.53 o 
  -1   8  11        2.93        4.43      1.87 o 
   0   8  11       79.10       84.60      5.46 o 
   1   8  11       79.76       88.05      7.12 o 
   2   8  11       31.04       25.29      3.35 o 
   3   8  11       42.44       39.88      4.19 o 
   4   8  11      260.01      297.07      9.79 o 
   5   8  11       53.27       63.63      8.87 o 
  -4   9  11      130.26      130.02      8.04 o 
  -3   9  11        1.56        7.33      2.60 o 
  -2   9  11        5.54        6.09      3.18 o 
  -1   9  11       42.25       53.33      4.60 o 
   0   9  11        5.39        2.94      3.31 o 
   1   9  11        0.90        1.85      2.37 o 
   2   9  11       93.38      125.82     14.73 o 
   3   9  11      308.51      338.16     18.92 o 
   4   9  11       91.09      108.13      7.00 o 
  -3  10  11       28.44       24.80      4.46 o 
  -2  10  11      118.46      123.26      7.28 o 
  -1  10  11        8.39        5.94      2.44 o 
   0  10  11       57.01       72.91      9.21 o 
   1  10  11       60.64       68.02      9.50 o 
   2  10  11       38.10       40.29      5.05 o 
   3  10  11       88.89       84.27      6.18 o 
  -2  11  11        0.69        5.49      3.06 o 
  -1  11  11        7.81       15.10      4.08 o 
   2  11  11        9.37       11.32      4.03 o 
  -6   0  12       40.78       52.21      7.01 o 
  -5   0  12       59.82       74.70     15.97 o 
  -4   0  12        0.65       -1.34      3.36 o 
  -3   0  12       19.83       45.57      7.67 o 
  -2   0  12        6.49        4.32      3.07 o 
  -1   0  12       87.29       79.04      6.24 o 
   0   0  12      489.50      417.75     18.61 o 
   1   0  12       11.48        7.00      3.65 o 
   2   0  12       35.50       36.74      6.81 o 
   3   0  12        7.54       10.99      2.87 o 
   4   0  12       45.81       35.11      7.10 o 
   5   0  12       42.99       41.92      8.15 o 
   6   0  12       16.39        6.56      3.15 o 
  -6   1  12        3.47        4.12      2.44 o 
  -5   1  12        0.77        2.15      2.17 o 
  -4   1  12        4.75        2.06      1.77 o 
  -3   1  12        6.57        8.82      1.99 o 
  -2   1  12       25.68       28.03      4.25 o 
  -1   1  12      172.05      161.35      5.40 o 
   0   1  12        3.50        1.82      4.60 o 
   1   1  12      150.04      126.28      8.21 o 
   2   1  12      130.91       95.15      7.49 o 
   3   1  12       45.17       40.26      3.97 o 
   4   1  12       40.64       45.51      4.43 o 
   5   1  12        7.88        7.01      2.42 o 
   6   1  12        0.39        3.02      2.63 o 
  -6   2  12        2.59        1.49      2.48 o 
  -5   2  12       58.20       62.39      4.90 o 
  -4   2  12       30.97       29.54      3.16 o 
  -3   2  12       73.70       82.82      4.84 o 
  -2   2  12      117.55      109.54      5.06 o 
  -1   2  12        1.36        1.49      1.47 o 
   0   2  12       29.74       29.68      4.51 o 
   1   2  12        3.07        0.27      2.23 o 
   2   2  12        9.45        6.31      2.81 o 
   3   2  12       30.11       21.28      2.98 o 
   4   2  12       35.27       32.75      3.86 o 
   5   2  12        0.00       -1.71      1.71 o 
   6   2  12      120.45      129.27      7.63 o 
  -6   3  12      102.28      101.70      7.42 o 
  -5   3  12        1.20        2.21      2.45 o 
  -4   3  12      171.02      171.69      6.62 o 
  -3   3  12       84.03       84.14      4.87 o 
  -2   3  12       40.56       51.49      3.76 o 
  -1   3  12      140.91      139.47      5.28 o 
   0   3  12       81.31       76.42      6.77 o 
   1   3  12       24.85       25.53      4.56 o 
   2   3  12      621.48      555.26     15.70 o 
   3   3  12      213.87      217.91      7.61 o 
   4   3  12       44.45       46.36      4.54 o 
   5   3  12        0.73       -1.50      2.07 o 
   6   3  12       35.96       41.09      4.72 o 
  -5   4  12      128.94      132.06      6.51 o 
  -4   4  12       41.80       48.83      3.99 o 
  -3   4  12       29.53       29.69      4.13 o 
  -2   4  12       15.68       12.78      2.17 o 
  -1   4  12      460.98      441.09      9.94 o 
   0   4  12      380.85      366.81     16.60 o 
   1   4  12       25.54       27.97      4.40 o 
   2   4  12       47.68       51.19      5.72 o 
   3   4  12       46.58       49.76      4.56 o 
   4   4  12       55.62       70.68      5.55 o 
   5   4  12       47.94       49.50      5.05 o 
  -5   5  12       97.68      103.52      7.34 o 
  -4   5  12      318.70      308.95      9.44 o 
  -3   5  12       19.34       17.02      2.62 o 
  -2   5  12      274.25      270.30      7.36 o 
  -1   5  12       48.99       51.52      3.73 o 
   0   5  12       53.59       53.45      8.44 o 
   1   5  12       70.81       70.60      9.31 o 
   2   5  12       29.44       27.17      6.14 o 
   3   5  12        0.69        0.37      2.23 o 
   4   5  12       39.30       47.50      4.57 o 
   5   5  12      157.82      184.36      9.46 o 
  -5   6  12        1.70        2.79      3.05 o 
  -4   6  12        0.38        5.56      2.88 o 
  -3   6  12      436.80      440.56     10.46 o 
  -2   6  12      396.35      386.49      9.79 o 
  -1   6  12        0.02        1.80      1.59 o 
   0   6  12       71.73       77.57     12.42 o 
   1   6  12       21.08       22.98      4.27 o 
   2   6  12      129.22      153.66     16.69 o 
   3   6  12        3.74        1.26      4.13 o 
   4   6  12      199.70      238.68     10.02 o 
   5   6  12       66.95       74.69      7.65 o 
  -4   7  12      262.92      265.70     14.58 o 
  -3   7  12        2.75        2.18      2.24 o 
  -2   7  12        2.00       10.21      2.84 o 
  -1   7  12       76.84       91.10      5.79 o 
   0   7  12      136.12      155.28      8.87 o 
   1   7  12       41.04       41.71      5.19 o 
   2   7  12      611.26      633.91     17.19 o 
   3   7  12      160.26      157.23      7.60 o 
   4   7  12       64.36       73.98      7.46 o 
  -4   8  12        2.51        4.83      3.10 o 
  -3   8  12       16.81       22.45      4.50 o 
  -2   8  12       16.49       17.33      3.31 o 
  -1   8  12        0.00       -1.34      1.81 o 
   0   8  12        0.05        7.18      4.13 o 
   1   8  12       42.89       58.46      6.27 o 
   2   8  12        0.37       -2.11      4.32 o 
   3   8  12       10.22       18.61      4.33 o 
   4   8  12        5.79        5.12      3.58 o 
  -3   9  12       24.32       32.06      5.24 o 
  -2   9  12        0.68        1.21      2.35 o 
  -1   9  12        0.09       -2.13      2.13 o 
   0   9  12       28.52       30.95      6.28 o 
   1   9  12       14.53       24.89      4.41 o 
   2   9  12       10.24       18.04      5.66 o 
   3   9  12      200.87      254.72     11.66 o 
  -1  10  12        6.10        8.59      3.34 o 
   0  10  12        2.35       -0.29      4.22 o 
   1  10  12       55.14       77.90     10.65 o 
  -5   1  13       11.41       12.72      4.20 o 
  -4   1  13       15.89       21.70      3.11 o 
  -3   1  13       15.56       17.18      2.67 o 
  -2   1  13        1.77        7.92      2.17 o 
  -1   1  13       45.89       42.76      5.32 o 
   0   1  13       52.65       68.74      6.89 o 
   1   1  13        2.52        0.39      2.88 o 
   2   1  13      236.90      234.35     12.57 o 
   3   1  13        1.80        0.45      2.12 o 
   4   1  13       19.18       22.27      4.40 o 
   5   1  13       22.66       43.73      4.72 o 
  -5   2  13       77.24       87.46      5.79 o 
  -4   2  13       38.76       43.56      3.91 o 
  -3   2  13      105.59      106.87      6.02 o 
  -2   2  13       92.55       86.98      4.90 o 
  -1   2  13       33.47       23.63      4.13 o 
   0   2  13      213.24      185.83      9.12 o 
   1   2  13      106.09       90.92      7.70 o 
   2   2  13        4.24        8.84      4.17 o 
   3   2  13       55.79       71.08      7.22 o 
   4   2  13        1.62        4.31      2.98 o 
   5   2  13       32.07       44.03      5.31 o 
  -5   3  13       74.57       76.50      5.54 o 
  -4   3  13       28.11       27.73      5.03 o 
  -3   3  13      252.67      249.93      7.44 o 
  -2   3  13      221.21      213.75      6.69 o 
  -1   3  13       74.24       61.03      8.11 o 
   0   3  13       72.66       63.02     10.98 o 
   1   3  13       13.67       12.16      3.17 o 
   2   3  13       77.11       79.44      7.26 o 
   3   3  13       67.71       94.47      8.04 o 
   4   3  13       95.36      142.44      9.83 o 
   5   3  13      214.99      255.60      9.51 o 
  -4   4  13      269.59      257.72      8.05 o 
  -3   4  13      193.50      185.86      6.64 o 
  -2   4  13       26.95       28.05      3.27 o 
  -1   4  13       35.53       38.02      5.37 o 
   0   4  13       66.33       74.39      6.90 o 
   1   4  13        2.33        4.41      2.58 o 
   2   4  13      110.58      137.65     12.95 o 
   3   4  13       14.02       23.36      4.40 o 
   4   4  13      104.47      118.34      9.08 o 
  -4   5  13       57.77       58.56      4.89 o 
  -3   5  13       19.25       22.07      3.17 o 
  -2   5  13       73.33       81.62      4.97 o 
  -1   5  13       26.31       31.24      4.91 o 
   0   5  13        2.71        1.60      5.32 o 
   1   5  13       50.66       63.34      6.63 o 
   2   5  13        0.01        2.98      2.69 o 
   3   5  13        2.65        3.47      2.58 o 
   4   5  13       19.85       22.05      4.78 o 
  -4   6  13       61.86       59.56      5.94 o 
  -3   6  13       38.32       46.03      4.20 o 
  -2   6  13      103.10      104.49      5.57 o 
  -1   6  13       37.71       47.97      5.90 o 
   0   6  13       23.67       19.64      4.10 o 
   1   6  13       36.61       39.95      5.39 o 
   2   6  13       25.15       35.05      5.09 o 
   3   6  13        2.48        4.21      2.81 o 
   4   6  13        2.97       -2.10      9.31 o 
  -3   7  13      189.19      189.77      9.43 o 
  -2   7  13       12.91       11.11      2.48 o 
  -1   7  13        1.34        5.29      2.99 o 
   0   7  13        4.80        2.59      2.83 o 
   1   7  13       15.98       15.45      4.94 o 
   2   7  13        5.19        6.08      3.13 o 
   3   7  13      340.78      446.45     15.33 o 
  -2   8  13       27.10       38.87      4.55 o 
  -1   8  13       10.43       10.62      5.08 o 
   0   8  13        4.18        5.79      3.25 o 
   1   8  13       30.04       27.09      4.74 o 
   2   8  13      201.74      217.26     11.24 o 
   0   9  13       50.93       81.07      7.65 o 
  -4   0  14       15.51       16.35      9.74 o 
  -3   0  14       22.60       19.43      4.54 o 
  -2   0  14      330.89      315.65     17.75 o 
  -1   0  14       15.16       19.76      5.76 o 
   0   0  14       30.22       38.57      7.77 o 
   1   0  14       10.61        3.55      4.32 o 
   2   0  14       10.91        7.67      4.51 o 
   3   0  14        0.19       -1.25      3.17 o 
   4   0  14       10.12       17.36      6.52 o 
  -4   1  14       31.48       35.09      5.57 o 
  -3   1  14      116.62      116.47      7.17 o 
  -2   1  14       27.67       31.10      7.96 o 
  -1   1  14       83.11       81.44      7.70 o 
   0   1  14       55.06       54.03      6.43 o 
   1   1  14       20.24       14.81      3.90 o 
   2   1  14        0.66        6.78      2.91 o 
   3   1  14        7.60        9.50      3.73 o 
   4   1  14        0.00       -2.66      2.66 o 
  -4   2  14       25.64       23.67      3.90 o 
  -3   2  14        5.32        8.54      2.58 o 
  -2   2  14       14.12       14.00      4.46 o 
  -1   2  14        6.29        9.55      3.18 o 
   0   2  14        0.24       -0.41      5.76 o 
   1   2  14       32.30       38.80      5.53 o 
   2   2  14       16.48       17.57      8.59 o 
   3   2  14       18.47       14.55      4.03 o 
   4   2  14      191.86      195.11     19.67 o 
  -3   3  14       70.21       67.64      5.02 o 
  -2   3  14       53.54       54.65      6.34 o 
  -1   3  14        1.37        7.01      3.49 o 
   0   3  14      506.94      518.32     18.57 o 
   1   3  14      126.45      122.48      9.28 o 
   2   3  14       22.83       17.08      4.24 o 
   3   3  14        0.01        2.40      2.88 o 
  -3   4  14       77.18       71.95      5.11 o 
  -2   4  14       37.92       39.20      5.83 o 
  -1   4  14       12.56        7.17      3.41 o 
   0   4  14        8.50        5.57      8.15 o 
   1   4  14       35.53       32.72      5.19 o 
   2   4  14        6.40        0.81      2.70 o 
   3   4  14       59.68       81.71      8.00 o 
  -3   5  14        0.90        0.93      3.25 o 
  -2   5  14        1.47        2.78      3.23 o 
  -1   5  14       82.87       83.64      7.92 o 
   0   5  14        2.45       -0.14      4.13 o 
   1   5  14        0.23        6.66      3.26 o 
   2   5  14        7.55       16.55      4.40 o 
   3   5  14       34.48       34.05      5.45 o 
  -2   6  14       55.42       63.88      8.44 o 
  -1   6  14        0.10       -0.53      2.92 o 
   0   6  14       72.18       83.79      8.35 o 
   1   6  14        6.20       10.08      3.80 o 
   2   6  14      154.31      188.88     18.47 o 
   0   7  14      379.36      398.03     14.54 o 
  -2   1  15       53.26       55.08      6.64 o 
  -1   1  15        2.34        3.59      2.88 o 
   0   1  15       92.09      102.85      8.90 o 
   1   1  15        4.79        7.00      3.46 o 
   2   1  15       28.28       29.49      5.66 o 
  -2   2  15       61.72       59.86      6.99 o 
  -1   2  15        5.00        0.26      3.08 o 
   0   2  15        3.05       11.36      3.59 o 
   1   2  15       17.86       21.39      4.44 o 
   2   2  15        0.60       -2.79      2.79 o 
  -1   3  15        3.50        4.31      4.13 o 
   0   3  15       10.03       12.46      3.57 o 
   1   3  15      167.03      170.02     11.15 o 
   0   4  15      181.18      187.03     11.53 o 
                                                 
